# Supplementary material for: Effects of the therapeutic correction of U1 snRNP complex on Alzheimer’s disease
Source: Sci Rep. 2024 Dec 3;14:30085. doi: 10.1038/s41598-024-81687-2 (PMC11615310; doi:10.1038/s41598-024-81687-2)
Supplement: Supplementary file 1 — Supplementary Material 1 [file 41598_2024_81687_MOESM1_ESM.xlsx]

## Sheet: Supplementary Table 1
Supplementary Table 1. Differentially expressed genes from non-treated healthy neurons compared to non-treated AD neurons generated using DESeq2 R package.
ensembl_gene_id	external_gene_name	gene_biotype	description	hdc_med_1	hdc_med_2	hdc_med_3	adc_med_1	adc_med_2	adc_med_3	baseMean	log2FoldChange	lfcSE	stat	pvalue	padj	log2FCshrink	lfcSEshrink
ENSG00000006128	TAC1	protein_coding	tachykinin precursor 1 [Source:HGNC Symbol;Acc:HGNC:11517]	17221.5	18334	19339.4	2646.53	2683.73	2810.96	11276.3	2.75095	0.0435758	63.1304	0	0	2.72448	0.0431235
ENSG00000048540	LMO3	protein_coding	LIM domain only 3 [Source:HGNC Symbol;Acc:HGNC:6643]	8658.83	8860.34	8411.86	2768.74	2414.2	2489.83	5399.82	1.75296	0.0461474	37.986	0	0	1.7344	0.045635
ENSG00000070601	FRMPD1	protein_coding	FERM and PDZ domain containing 1 [Source:HGNC Symbol;Acc:HGNC:29159]	1635.35	1624.71	1728.45	5175.98	5361.68	5201.22	3496.33	-1.65482	0.0410363	-40.3258	0	0	-1.6407	0.0406583
ENSG00000090857	PDPR	protein_coding	pyruvate dehydrogenase phosphatase regulatory subunit [Source:HGNC Symbol;Acc:HGNC:30264]	3496.61	3557.15	3446.12	9695.71	9506.64	9705.49	6358.64	-1.46248	0.0317013	-46.1333	0	0	-1.45512	0.031533
ENSG00000091490	SEL1L3	protein_coding	SEL1L family member 3 [Source:HGNC Symbol;Acc:HGNC:29108]	8646.94	8500.77	9166.77	31911.3	30264.2	30418.5	19749.7	-1.81498	0.0342083	-53.0566	0	0	-1.80428	0.034003
ENSG00000101958	GLRA2	protein_coding	glycine receptor alpha 2 [Source:HGNC Symbol;Acc:HGNC:4327]	11757.7	11267.1	12403.1	3221.63	3382.58	3320	7161.91	1.83743	0.0476598	38.553	0	0	1.81665	0.0471017
ENSG00000102466	FGF14	protein_coding	fibroblast growth factor 14 [Source:HGNC Symbol;Acc:HGNC:3671]	17047.4	16809.6	16629.6	4633.73	4591.6	4425.04	10382.4	1.889	0.0332033	56.892	0	0	1.87859	0.0330096
ENSG00000106341	PPP1R17	protein_coding	protein phosphatase 1 regulatory subunit 17 [Source:HGNC Symbol;Acc:HGNC:16973]	7308.82	7226.81	8060.87	20986.3	20089.5	20835	13997.7	-1.45425	0.037068	-39.2318	0	0	-1.4442	0.0368085
ENSG00000112246	SIM1	protein_coding	SIM bHLH transcription factor 1 [Source:HGNC Symbol;Acc:HGNC:10882]	28311.2	27973	29217	8501.33	8430.46	8179.76	18652.7	1.76828	0.0407406	43.4034	0	0	1.7535	0.0403952
ENSG00000112893	MAN2A1	protein_coding	mannosidase alpha class 2A member 1 [Source:HGNC Symbol;Acc:HGNC:6824]	8283.77	8152.22	8617.74	25242.1	23795.5	24863.9	16203.2	-1.56113	0.034391	-45.3934	0	0	-1.55184	0.0341832
ENSG00000130066	SAT1	protein_coding	spermidine/spermine N1-acetyltransferase 1 [Source:HGNC Symbol;Acc:HGNC:10540]	5914.5	6057.64	6108.89	17101.3	17586.7	17017.9	12448.8	-1.51449	0.0278744	-54.3328	0	0	-1.50848	0.0277602
ENSG00000131370	SH3BP5	protein_coding	SH3 domain binding protein 5 [Source:HGNC Symbol;Acc:HGNC:10827]	11937.1	12052.4	12033.5	5777.79	5694.74	5707.46	8894.62	1.06777	0.0262273	40.7121	0	0	1.06406	0.0261331
ENSG00000132872	SYT4	protein_coding	synaptotagmin 4 [Source:HGNC Symbol;Acc:HGNC:11512]	240733	241542	259856	85698.3	81824.9	84626.1	161370	1.55726	0.0368256	42.2874	0	0	1.54662	0.0365736
ENSG00000133636	NTS	protein_coding	neurotensin [Source:HGNC Symbol;Acc:HGNC:8038]	7909.79	8395.98	9728.54	882.175	881.742	848.407	4743.07	3.31976	0.0716249	46.3492	0	0	3.23557	0.0696009
ENSG00000143355	LHX9	protein_coding	LIM homeobox 9 [Source:HGNC Symbol;Acc:HGNC:14222]	33607.4	34354.9	30705.2	9306.49	8954.11	8674.08	20580.4	1.87335	0.0462184	40.5325	0	0	1.85328	0.0457174
ENSG00000144227	NXPH2	protein_coding	neurexophilin 2 [Source:HGNC Symbol;Acc:HGNC:8076]	2640.56	2603.06	2811.8	11274.2	11583.9	11295	7718.97	-2.08307	0.0512069	-40.6795	0	0	-2.05541	0.0505076
ENSG00000148826	NKX6-2	protein_coding	NK6 homeobox 2 [Source:HGNC Symbol;Acc:HGNC:19321]	11011.9	11168.9	11318.8	2280.92	2572.07	2481.41	6864.68	2.19436	0.0565031	38.8362	0	0	2.15931	0.0555678
ENSG00000150394	CDH8	protein_coding	cadherin 8 [Source:HGNC Symbol;Acc:HGNC:1767]	9874.8	9583.91	10210.9	2344.59	2462.33	2229	5926.33	2.08443	0.0419516	49.6865	0	0	2.06608	0.041553
ENSG00000150625	GPM6A	protein_coding	glycoprotein M6A [Source:HGNC Symbol;Acc:HGNC:4460]	31734.3	32032	34653.3	5476.88	5213.44	5513.24	18186.8	2.60021	0.040671	63.9327	0	0	2.57873	0.04032
ENSG00000159307	SCUBE1	protein_coding	signal peptide, CUB domain and EGF like domain containing 1 [Source:HGNC Symbol;Acc:HGNC:13441]	25519.3	25318.1	23515.9	8518.79	8172.48	7970.12	16783.8	1.5923	0.0419412	37.965	0	0	1.57819	0.0415653
ENSG00000160691	SHC1	protein_coding	SHC adaptor protein 1 [Source:HGNC Symbol;Acc:HGNC:10840]	19491.3	19677.4	19255.1	35206.9	35674	35896.7	27811.1	-0.870102	0.0230102	-37.8137	0	0	-0.867769	0.0229482
ENSG00000164093	PITX2	protein_coding	paired like homeodomain 2 [Source:HGNC Symbol;Acc:HGNC:9005]	6064.75	6154.7	5588.3	518.625	485.151	532.884	3139.81	3.52167	0.0625499	56.3018	0	0	3.45475	0.0609422
ENSG00000166770	ZNF667-AS1	lncRNA	ZNF667 antisense RNA 1 (head to head) [Source:HGNC Symbol;Acc:HGNC:44321]	6024.75	5931.9	6096.15	1497.34	1341.87	1472.44	3797.11	2.05485	0.0436693	47.0549	0	0	2.03515	0.0431974
ENSG00000168779	SHOX2	protein_coding	short stature homeobox 2 [Source:HGNC Symbol;Acc:HGNC:10854]	8213.51	8018.76	7630.48	19605	20441.8	19805.7	13573.3	-1.32624	0.0345258	-38.4131	0	0	-1.3183	0.0343163
ENSG00000168843	FSTL5	protein_coding	follistatin like 5 [Source:HGNC Symbol;Acc:HGNC:21386]	6095.01	6122.72	5639.28	904.769	829.762	808.44	3093.06	2.81234	0.0584569	48.1097	0	0	2.76582	0.0573132
ENSG00000169184	MN1	protein_coding	MN1 proto-oncogene, transcriptional regulator [Source:HGNC Symbol;Acc:HGNC:7180]	13452.5	13714.6	14003.1	2578.75	2753.04	2637.07	8217.69	2.3731	0.0419721	56.54	0	0	2.35214	0.0415721
ENSG00000170091	NSG2	protein_coding	neuronal vesicle trafficking associated 2 [Source:HGNC Symbol;Acc:HGNC:24955]	95388.7	95965.9	98424.6	49434.7	48973.3	50249.5	71828.1	0.962627	0.0234242	41.0954	0	0	0.959958	0.023359
ENSG00000171189	GRIK1	protein_coding	glutamate ionotropic receptor kainate type subunit 1 [Source:HGNC Symbol;Acc:HGNC:4579]	3129.11	3211.92	3175.53	8644.08	8282.21	8129.98	5666.67	-1.39649	0.0346593	-40.2918	0	0	-1.38806	0.0344412
ENSG00000173406	DAB1	protein_coding	DAB adaptor protein 1 [Source:HGNC Symbol;Acc:HGNC:2661]	13441.7	13072.7	13089.4	4778.53	5097.93	4756.69	8597.98	1.44087	0.0356756	40.388	0	0	1.4317	0.0354412
ENSG00000187678	SPRY4	protein_coding	sprouty RTK signaling antagonist 4 [Source:HGNC Symbol;Acc:HGNC:15533]	13162.8	13428.9	13006	30528	32574.4	31144.2	23378.2	-1.2503	0.030773	-40.6299	0	0	-1.2443	0.0306244
ENSG00000188171	ZNF626	protein_coding	zinc finger protein 626 [Source:HGNC Symbol;Acc:HGNC:30461]	37.8303	75.0035	50.0005	1966.67	1986.81	1895.94	968.482	-5.1714	0.132966	-38.8926	0	0	-4.77648	0.111073
ENSG00000196562	SULF2	protein_coding	sulfatase 2 [Source:HGNC Symbol;Acc:HGNC:20392]	69207.9	69466.5	66579.2	21377.6	21985.8	21762.7	45536.4	1.65643	0.028762	57.591	0	0	1.6495	0.0286404
ENSG00000196756	SNHG17	lncRNA	small nucleolar RNA host gene 17 [Source:HGNC Symbol;Acc:HGNC:48600]	680.946	747.829	637.262	3506.11	3727.19	3730.19	2157.62	-2.40932	0.0578182	-41.6706	0	0	-2.36907	0.0566829
ENSG00000198825	INPP5F	protein_coding	inositol polyphosphate-5-phosphatase F [Source:HGNC Symbol;Acc:HGNC:17054]	19756.1	19658.6	21072.8	47391	48047.2	47657.3	33972.2	-1.24201	0.0318603	-38.983	0	0	-1.23564	0.0316963
ENSG00000204969	PCDHA2	protein_coding	protocadherin alpha 2 [Source:HGNC Symbol;Acc:HGNC:8668]	920.899	845.996	940.206	5006.52	4699.42	4901.13	2817.89	-2.43259	0.053652	-45.3401	0	0	-2.39784	0.0527668
ENSG00000215218	UBE2QL1	protein_coding	ubiquitin conjugating enzyme E2 Q family like 1 [Source:HGNC Symbol;Acc:HGNC:37269]	27882	27555	27426.8	6780.12	6589.96	6832.13	17443	2.03405	0.0306583	66.3459	0	0	2.02439	0.0305061
ENSG00000225178	NA	NA	NA	277.783	223.908	250.983	2171.03	2246.71	2231.1	1258.7	-3.14158	0.0785731	-39.9828	0	0	-3.04475	0.0751906
ENSG00000249158	PCDHA11	protein_coding	protocadherin alpha 11 [Source:HGNC Symbol;Acc:HGNC:8665]	6759.74	7204.75	7209.88	1492.2	1403.47	1421.96	4181.62	2.29148	0.0399828	57.3118	0	0	2.27318	0.0396031
ENSG00000137203	TFAP2A	protein_coding	transcription factor AP-2 alpha [Source:HGNC Symbol;Acc:HGNC:11742]	4232.68	3836.21	4531.42	531.975	467.824	530.78	2245.73	3.02902	0.080891	37.4457	7.05088e-307	5.26411e-304	2.93267	0.0779355
ENSG00000179242	CDH4	protein_coding	cadherin 4 [Source:HGNC Symbol;Acc:HGNC:1763]	28943.5	29090.3	27217	9973	10024.5	9862.55	18972	1.51378	0.0409688	36.9497	7.3749e-299	5.36838e-296	1.50102	0.0406197
ENSG00000166501	PRKCB	protein_coding	protein kinase C beta [Source:HGNC Symbol;Acc:HGNC:9395]	34931.5	34112.3	34169	16408	16907.1	16234.7	26217.2	1.05989	0.0287759	36.8325	5.58467e-297	3.96607e-294	1.05544	0.0286544
ENSG00000180875	GREM2	protein_coding	gremlin 2, DAN family BMP antagonist [Source:HGNC Symbol;Acc:HGNC:17655]	2791.88	2687.99	2545.13	531.975	442.796	519.561	1611.83	2.40301	0.0659486	36.4376	1.07953e-290	7.48396e-288	2.35141	0.0642455
ENSG00000139910	NOVA1	protein_coding	NOVA alternative splicing regulator 1 [Source:HGNC Symbol;Acc:HGNC:7886]	36446.8	35665.3	34993.5	17725.7	18010.3	17437.9	26032.6	1.01111	0.0277891	36.3851	7.31579e-290	4.95381e-287	1.00717	0.02768
ENSG00000198046	ZNF667	protein_coding	zinc finger protein 667 [Source:HGNC Symbol;Acc:HGNC:28854]	1992.04	1933.55	1913.75	381.009	365.788	343.57	1146.13	2.42917	0.0671135	36.195	7.30567e-287	4.83453e-284	2.37464	0.0651537
ENSG00000163623	NKX6-1	protein_coding	NK6 homeobox 1 [Source:HGNC Symbol;Acc:HGNC:7839]	11977.1	12359	12313.9	3448.6	3405.68	3408.35	7211.74	1.83626	0.0509766	36.0216	3.83939e-284	2.48425e-281	1.81267	0.0503001
ENSG00000204961	PCDHA9	protein_coding	protocadherin alpha 9 [Source:HGNC Symbol;Acc:HGNC:8675]	1482.95	1643.46	1645.12	149.939	130.914	158.463	884.835	3.40913	0.0948368	35.9473	5.58219e-283	3.53341e-280	3.26151	0.0885507
ENSG00000182667	NTM	protein_coding	neurotrimin [Source:HGNC Symbol;Acc:HGNC:17941]	7175.88	7248.87	7406.94	1888.61	1632.57	1733.27	4386.94	2.04966	0.0573151	35.7613	4.41551e-280	2.73546e-277	2.01641	0.0563342
ENSG00000138670	RASGEF1B	protein_coding	RasGEF domain family member 1B [Source:HGNC Symbol;Acc:HGNC:24881]	12198.7	12553.2	12383.5	6119.77	6206.85	5929.73	9121.97	1.02742	0.028951	35.4882	7.46205e-276	4.52651e-273	1.02309	0.0288259
ENSG00000074211	PPP2R2C	protein_coding	protein phosphatase 2 regulatory subunit Bgamma [Source:HGNC Symbol;Acc:HGNC:9306]	12921.8	12812.4	12538.4	6260.47	6297.33	6224.92	9539.79	1.02755	0.0292532	35.1262	2.68409e-270	1.59495e-267	1.02311	0.0291241
ENSG00000135636	DYSF	protein_coding	dysferlin [Source:HGNC Symbol;Acc:HGNC:3097]	5073.59	4876.33	5012.8	13632.1	14999.2	13238	9291.71	-1.48212	0.0422057	-35.1165	3.77355e-270	2.19749e-267	-1.46888	0.0418226
ENSG00000016082	ISL1	protein_coding	ISL LIM homeobox 1 [Source:HGNC Symbol;Acc:HGNC:6132]	24387.6	25258.5	26183.6	48391.3	47716.1	47674.1	35306.5	-0.922949	0.0263741	-34.9945	2.72456e-268	1.55551e-265	-0.91971	0.0262812
ENSG00000116983	HPCAL4	protein_coding	hippocalcin like 4 [Source:HGNC Symbol;Acc:HGNC:18212]	6824.6	7331.6	7035.37	2805.71	2554.74	2649.69	5064.21	1.39941	0.0403165	34.7107	5.44186e-264	3.04713e-261	1.38788	0.0399714
ENSG00000148848	ADAM12	protein_coding	ADAM metallopeptidase domain 12 [Source:HGNC Symbol;Acc:HGNC:190]	7940.05	8057.37	8675.59	18456.9	18836.2	18553.5	13215.4	-1.17776	0.0339818	-34.6586	3.31935e-263	1.82358e-260	-1.17091	0.0337822
ENSG00000169116	PARM1	protein_coding	prostate androgen-regulated mucin-like protein 1 [Source:HGNC Symbol;Acc:HGNC:24536]	4946.05	5200.61	5648.1	17436.1	16262.2	17548	10730.1	-1.69848	0.0490584	-34.6216	1.197e-262	6.45426e-260	-1.67807	0.0484604
ENSG00000154127	UBASH3B	protein_coding	ubiquitin associated and SH3 domain containing B [Source:HGNC Symbol;Acc:HGNC:29884]	10551.4	10606.4	11213.8	22601.8	21976.2	21689.8	16164.5	-1.03322	0.0299594	-34.4875	1.23658e-260	6.54644e-258	-1.02855	0.0298227
ENSG00000179603	GRM8	protein_coding	glutamate metabotropic receptor 8 [Source:HGNC Symbol;Acc:HGNC:4600]	4381.84	4338.07	4380.44	1360.75	1232.13	1391.81	2810.6	1.7047	0.0494622	34.4647	2.71504e-260	1.41167e-257	1.68387	0.0488085
ENSG00000185352	HS6ST3	protein_coding	heparan sulfate 6-O-sulfotransferase 3 [Source:HGNC Symbol;Acc:HGNC:19134]	9498.66	9648.98	10402.1	2686.58	2783.84	2555.74	6117.4	1.88429	0.0551728	34.1526	1.22514e-255	6.2583e-253	1.85565	0.0543095
ENSG00000126778	SIX1	protein_coding	SIX homeobox 1 [Source:HGNC Symbol;Acc:HGNC:10887]	2060.13	2277.68	2229.44	7057.4	6699.7	6820.21	4418.29	-1.64839	0.0484111	-34.0498	4.0797e-254	2.04808e-251	-1.6291	0.0478233
ENSG00000215030	RPL13P12	processed_pseudogene	ribosomal protein L13 pseudogene 12 [Source:HGNC Symbol;Acc:HGNC:35701]	2253.61	2399.01	2200.02	126.318	107.811	126.209	1153.98	4.22685	0.124987	33.8184	1.05969e-250	5.14851e-248	3.92229	0.112695
ENSG00000266028	SRGAP2	protein_coding	SLIT-ROBO Rho GTPase activating protein 2 [Source:HGNC Symbol;Acc:HGNC:19751]	13810.2	13359.5	13844.3	6747.25	6641.94	6841.94	10462	1.01787	0.0300981	33.8183	1.06093e-250	5.14851e-248	1.01319	0.0299576
ENSG00000163629	PTPN13	protein_coding	protein tyrosine phosphatase non-receptor type 13 [Source:HGNC Symbol;Acc:HGNC:9646]	3774.39	3937.69	3846.12	8122.38	7904.88	8024.81	5772.75	-1.05844	0.0313161	-33.7984	2.0805e-250	9.9308e-248	-1.05324	0.0311576
ENSG00000117598	PLPPR5	protein_coding	phospholipid phosphatase related 5 [Source:HGNC Symbol;Acc:HGNC:31703]	5173.03	5094.73	5103	2021.1	2138.9	1981.49	3457.07	1.33161	0.0398849	33.3863	2.16964e-244	1.01893e-241	1.32109	0.0395495
ENSG00000183454	GRIN2A	protein_coding	glutamate ionotropic receptor NMDA type subunit 2A [Source:HGNC Symbol;Acc:HGNC:4585]	4113.78	4168.21	4127.5	1064.98	1149.34	1023.7	2603.95	1.949	0.0584508	33.3443	8.81238e-244	4.07286e-241	1.91577	0.0573758
ENSG00000116106	EPHA4	protein_coding	EPH receptor A4 [Source:HGNC Symbol;Acc:HGNC:3388]	16276.8	16134.6	15769.8	7462.03	7633.42	7391.66	11532.7	1.10083	0.033263	33.0947	3.54304e-240	1.61192e-237	1.0947	0.033075
ENSG00000118733	OLFM3	protein_coding	olfactomedin 3 [Source:HGNC Symbol;Acc:HGNC:17990]	12237.6	12574.1	13045.2	5113.33	4863.06	4943.9	8553.53	1.34217	0.040602	33.0568	1.24149e-239	5.56128e-237	1.3311	0.0402597
ENSG00000261409	NA	NA	NA	1449.44	1400.8	1366.68	157.128	146.315	166.176	775.239	3.14549	0.0952188	33.0343	2.61634e-239	1.15424e-236	3.00847	0.0892189
ENSG00000146950	SHROOM2	protein_coding	shroom family member 2 [Source:HGNC Symbol;Acc:HGNC:630]	14841.4	15066.9	15401.1	7260.74	7011.58	6722.05	10967.6	1.11115	0.0336719	32.9994	8.27406e-239	3.59576e-236	1.1048	0.0334766
ENSG00000148200	NR6A1	protein_coding	nuclear receptor subfamily 6 group A member 1 [Source:HGNC Symbol;Acc:HGNC:7985]	14849	14453.6	14809	33396.3	33069.2	32141.3	23538.4	-1.16028	0.0355719	-32.618	2.27923e-233	9.75946e-231	-1.15288	0.035344
ENSG00000215146		transcribed_unprocessed_pseudogene	zinc finger protein pseudogene	70.2564	55.1497	76.4714	1082.44	1128.17	1103.63	591.295	-4.02828	0.12435	-32.3948	3.25312e-230	1.37277e-227	-3.74961	0.108551
ENSG00000136158	SPRY2	protein_coding	sprouty RTK signaling antagonist 2 [Source:HGNC Symbol;Acc:HGNC:11270]	9470.56	10252.3	10514.8	20995.6	21183	20533.5	15456.6	-1.0516	0.0324921	-32.3649	8.5615e-230	3.52234e-227	-1.046	0.0323178
ENSG00000135083	CCNJL	protein_coding	cyclin J like [Source:HGNC Symbol;Acc:HGNC:25876]	5828.04	5866.82	6337.32	13293.2	13925	13770.8	10251.1	-1.18366	0.0365724	-32.3648	8.58901e-230	3.52234e-227	-1.17564	0.0363223
ENSG00000150594	ADRA2A	protein_coding	adrenoceptor alpha 2A [Source:HGNC Symbol;Acc:HGNC:281]	5401.09	5503.94	5132.41	1706.84	1863.59	1608.47	3452.9	1.64215	0.0508847	32.272	1.73052e-228	6.99828e-226	1.62087	0.0501923
ENSG00000242265	PEG10	protein_coding	paternally expressed 10 [Source:HGNC Symbol;Acc:HGNC:14005]	226525	229815	226600	146999	150441	146318	189425	0.622205	0.0193415	32.1694	4.72246e-227	1.88361e-224	0.621026	0.0193048
ENSG00000175264	CHST1	protein_coding	carbohydrate sulfotransferase 1 [Source:HGNC Symbol;Acc:HGNC:1969]	7446.09	7469.47	6849.09	2776.95	2710.68	2673.53	5048.41	1.41523	0.0441034	32.089	6.27829e-226	2.47034e-223	1.40134	0.0436569
ENSG00000162545	CAMK2N1	protein_coding	calcium/calmodulin dependent protein kinase II inhibitor 1 [Source:HGNC Symbol;Acc:HGNC:24190]	38379.4	37575.7	36984.7	17139.3	18008.3	17143.4	27665.6	1.11196	0.0346927	32.0518	2.07438e-225	8.05331e-223	1.10521	0.0344811
ENSG00000143333	RGS16	protein_coding	regulator of G protein signaling 16 [Source:HGNC Symbol;Acc:HGNC:9997]	6583.56	7114.31	7321.65	16631.9	16389.2	17126.6	11716.2	-1.25489	0.0391688	-32.038	3.22917e-225	1.23715e-222	-1.2452	0.0388634
ENSG00000184156	KCNQ3	protein_coding	potassium voltage-gated channel subfamily Q member 3 [Source:HGNC Symbol;Acc:HGNC:6297]	24947.5	25726.2	25695.4	8444.85	8646.08	8212.72	17201.1	1.5946	0.0499687	31.912	1.82153e-223	6.88799e-221	1.57464	0.0493383
ENSG00000145335	SNCA	protein_coding	synuclein alpha [Source:HGNC Symbol;Acc:HGNC:11138]	28231.2	29116.8	31298.4	12853.7	13218.4	12879.7	22413.9	1.18714	0.0372404	31.8777	5.43935e-223	2.03048e-220	1.17881	0.036978
ENSG00000164128	NPY1R	protein_coding	neuropeptide Y receptor Y1 [Source:HGNC Symbol;Acc:HGNC:7956]	1744.52	1709.64	1700.02	240.313	236.8	273.453	864.305	2.76042	0.0869977	31.7298	6.03335e-221	2.22371e-218	2.66412	0.0830508
ENSG00000198400	NTRK1	protein_coding	neurotrophic receptor tyrosine kinase 1 [Source:HGNC Symbol;Acc:HGNC:8031]	684.189	647.457	733.341	2305.57	2302.54	2341.18	1697.87	-1.74975	0.0552751	-31.6553	6.40323e-220	2.33053e-217	-1.72187	0.0542952
ENSG00000166619	BLCAP	protein_coding	BLCAP apoptosis inducing factor [Source:HGNC Symbol;Acc:HGNC:1055]	72845	74595.4	72430.2	39439.1	39054.6	39950.8	55721.3	0.892143	0.02822	31.6138	2.38373e-219	8.56876e-217	0.888555	0.0281062
ENSG00000180269	GPR139	protein_coding	G protein-coupled receptor 139 [Source:HGNC Symbol;Acc:HGNC:19995]	2393.04	2215.91	2383.36	571	508.253	570.045	1523.45	2.06941	0.0656	31.5458	2.04504e-218	7.26165e-216	2.02468	0.0639796
ENSG00000107731	UNC5B	protein_coding	unc-5 netrin receptor B [Source:HGNC Symbol;Acc:HGNC:12568]	3594.96	3756.79	3618.67	8340.1	8393.88	8781.36	6045.29	-1.21918	0.038879	-31.3584	7.48287e-216	2.62505e-213	-1.2099	0.0385771
ENSG00000165025	SYK	protein_coding	spleen associated tyrosine kinase [Source:HGNC Symbol;Acc:HGNC:11491]	679.865	698.195	653.929	2850.89	3141.93	2849.52	1931.45	-2.11833	0.06817	-31.0742	5.37709e-212	1.86387e-209	-2.06862	0.0664352
ENSG00000163932	PRKCD	protein_coding	protein kinase C delta [Source:HGNC Symbol;Acc:HGNC:9399]	2121.74	2094.58	1992.18	5562.12	5871.86	5903.79	3954.41	-1.48179	0.0479223	-30.9208	6.27974e-210	2.15115e-207	-1.46473	0.0473521
ENSG00000240086		lncRNA	novel transcript, antisense to EPHB1	2393.04	2331.73	2433.36	666.51	550.607	582.666	1456.13	1.98244	0.0643405	30.8116	1.83126e-208	6.2001e-206	1.94198	0.0628467
ENSG00000182379	NXPH4	protein_coding	neurexophilin 4 [Source:HGNC Symbol;Acc:HGNC:8078]	5451.89	5492.91	5431.43	1470.63	1490.11	1525.73	3354.51	1.86679	0.0606245	30.7926	3.28713e-208	1.10013e-205	1.83292	0.059469
ENSG00000109670	FBXW7	protein_coding	F-box and WD repeat domain containing 7 [Source:HGNC Symbol;Acc:HGNC:16712]	16040.1	15921.7	16231.6	26541.3	26207.8	25769.1	20431.3	-0.703769	0.0228641	-30.7805	4.77327e-208	1.57936e-205	-0.701914	0.0228035
ENSG00000187398	LUZP2	protein_coding	leucine zipper protein 2 [Source:HGNC Symbol;Acc:HGNC:23206]	5225.99	5351.72	5207.9	1670.9	1798.14	1505.4	3264.7	1.67819	0.054781	30.6345	4.25438e-206	1.39185e-203	1.65334	0.0539282
ENSG00000076706	MCAM	protein_coding	melanoma cell adhesion molecule [Source:HGNC Symbol;Acc:HGNC:6934]	3442.56	3402.73	3399.06	8895.69	8443.93	8588.54	5811.59	-1.34048	0.0437733	-30.6233	5.99843e-206	1.94062e-203	-1.32766	0.0433454
ENSG00000170419	VSTM2A	protein_coding	V-set and transmembrane domain containing 2A [Source:HGNC Symbol;Acc:HGNC:28499]	14218.8	14556.2	14975.7	7526.73	7696.95	7462.47	10482.9	0.949307	0.0310054	30.6175	7.16067e-206	2.29118e-203	0.944741	0.0308535
ENSG00000106236	NPTX2	protein_coding	neuronal pentraxin 2 [Source:HGNC Symbol;Acc:HGNC:7953]	11581.5	11329.9	11783.5	25511.2	27116.5	26687.7	20514.6	-1.19246	0.0389545	-30.6116	8.59009e-206	2.71867e-203	-1.18331	0.0386548
ENSG00000184226	PCDH9	protein_coding	protocadherin 9 [Source:HGNC Symbol;Acc:HGNC:8661]	17554.4	17201.2	17729.6	6864.33	7167.52	6609.16	11558.2	1.34879	0.0441824	30.5277	1.11701e-204	3.49722e-202	1.33563	0.0437455
ENSG00000078328	RBFOX1	protein_coding	RNA binding fox-1 homolog 1 [Source:HGNC Symbol;Acc:HGNC:18222]	12611.6	11998.4	12529.5	6479.21	6474.45	6573.4	9491.15	0.92678	0.030442	30.4441	1.43298e-203	4.43873e-201	0.922438	0.0302972
ENSG00000119508	NR4A3	protein_coding	nuclear receptor subfamily 4 group A member 3 [Source:HGNC Symbol;Acc:HGNC:7982]	3204.77	3299.05	3230.43	1038.28	1097.36	1124.66	2097.41	1.57658	0.051941	30.3533	2.27202e-202	6.96361e-200	1.55538	0.0511837
ENSG00000139289	PHLDA1	protein_coding	pleckstrin homology like domain family A member 1 [Source:HGNC Symbol;Acc:HGNC:8933]	4770.95	4771.55	5054.96	9755.28	10014.9	10136	7290	-1.03437	0.0341241	-30.3119	7.98947e-202	2.42322e-199	-1.02832	0.0339212
ENSG00000175497	DPP10	protein_coding	dipeptidyl peptidase like 10 [Source:HGNC Symbol;Acc:HGNC:20823]	5896.13	5812.77	5853.99	2340.49	2495.06	2427.42	3911.89	1.277	0.0422153	30.2497	5.26265e-201	1.57972e-198	1.26573	0.0418256
ENSG00000205922	ONECUT3	protein_coding	one cut homeobox 3 [Source:HGNC Symbol;Acc:HGNC:13399]	133701	129377	124513	65396	66920	66388.2	98873.2	0.963976	0.032005	30.1195	2.68924e-199	7.99006e-197	0.958991	0.0318393
ENSG00000163508	EOMES	protein_coding	eomesodermin [Source:HGNC Symbol;Acc:HGNC:3372]	1856.93	1794.57	1684.33	136.588	113.587	155.658	775.358	3.67677	0.123161	29.8533	7.95793e-196	2.34052e-193	3.43032	0.112306
ENSG00000102924	CBLN1	protein_coding	cerebellin 1 precursor [Source:HGNC Symbol;Acc:HGNC:1543]	9999.1	10175.1	10612.9	5421.42	5365.54	5436.81	7760.31	0.923519	0.0310581	29.7352	2.69083e-194	7.83488e-192	0.919035	0.0309042
ENSG00000179796	LRRC3B	protein_coding	leucine rich repeat containing 3B [Source:HGNC Symbol;Acc:HGNC:28105]	1794.24	1754.86	1783.35	424.142	475.525	431.215	1052.16	2.01754	0.0679973	29.6709	1.82463e-193	5.26017e-191	1.97221	0.0661797
ENSG00000168505	GBX2	protein_coding	gastrulation brain homeobox 2 [Source:HGNC Symbol;Acc:HGNC:4186]	2358.45	2566.67	2178.46	389.225	363.863	347.777	1344.59	2.69219	0.0909494	29.6009	1.45496e-192	4.15334e-190	2.58403	0.086787
ENSG00000116833	NR5A2	protein_coding	nuclear receptor subfamily 5 group A member 2 [Source:HGNC Symbol;Acc:HGNC:7984]	5936.12	6098.45	6203.01	13179.2	12592.7	12493.3	9256.36	-1.06912	0.0362318	-29.5078	2.28376e-191	6.45596e-189	-1.06207	0.03599
ENSG00000166949	SMAD3	protein_coding	SMAD family member 3 [Source:HGNC Symbol;Acc:HGNC:6769]	573.94	590.101	687.262	2124.82	2119.65	2170.8	1353.87	-1.7913	0.0607077	-29.507	2.34273e-191	6.55898e-189	-1.7584	0.0594578
ENSG00000150048	CLEC1A	protein_coding	C-type lectin domain family 1 member A [Source:HGNC Symbol;Acc:HGNC:24355]	490.714	482.008	474.515	1887.59	2142.75	1897.35	1132.9	-2.02685	0.0689422	-29.3993	5.61353e-190	1.55666e-187	-1.98075	0.0671308
ENSG00000073670	ADAM11	protein_coding	ADAM metallopeptidase domain 11 [Source:HGNC Symbol;Acc:HGNC:189]	30587.5	30759.2	30998.4	65627.1	68822.1	67483.4	50783.9	-1.12863	0.0384618	-29.3441	2.84004e-189	7.80128e-187	-1.12021	0.0381747
ENSG00000184347	SLIT3	protein_coding	slit guidance ligand 3 [Source:HGNC Symbol;Acc:HGNC:11087]	2016.9	1934.65	1637.27	328.633	350.387	353.386	1156.39	2.43587	0.0834877	29.1764	3.8664e-187	1.05213e-184	2.35167	0.0801281
ENSG00000182752	PAPPA	protein_coding	pappalysin 1 [Source:HGNC Symbol;Acc:HGNC:8602]	5123.31	4849.86	4912.8	1990.29	2000.28	2095.78	3052.68	1.28676	0.0441689	29.1327	1.38372e-186	3.73055e-184	1.27469	0.0437267
ENSG00000153012	LGI2	protein_coding	leucine rich repeat LGI family member 2 [Source:HGNC Symbol;Acc:HGNC:18710]	37227.2	37860.2	40204.4	66897.4	66619.7	66920.4	52207.9	-0.797789	0.0274111	-29.1046	3.14321e-186	8.39641e-184	-0.79476	0.0273069
ENSG00000127666	TICAM1	protein_coding	toll like receptor adaptor molecule 1 [Source:HGNC Symbol;Acc:HGNC:18348]	1538.07	1545.29	1528.45	14.3777	7.7008	15.4256	773.271	6.81244	0.236259	28.8346	7.90594e-183	2.0927e-180	5.66403	0.138996
ENSG00000081803	CADPS2	protein_coding	calcium dependent secretion activator 2 [Source:HGNC Symbol;Acc:HGNC:16018]	391.274	380.533	485.299	2731.76	2473.88	2418.31	1349.76	-2.59767	0.0903445	-28.7529	8.32729e-182	2.18437e-179	-2.49702	0.0864382
ENSG00000204963	PCDHA7	protein_coding	protocadherin alpha 7 [Source:HGNC Symbol;Acc:HGNC:8673]	914.414	881.292	937.265	67.7806	57.756	91.1511	470.037	3.57623	0.12445	28.7362	1.34597e-181	3.49917e-179	3.32709	0.110355
ENSG00000147596	PRDM14	protein_coding	PR/SET domain 14 [Source:HGNC Symbol;Acc:HGNC:14001]	412.891	443.403	435.299	1791.05	1832.79	1697.51	1198.64	-2.0383	0.0710953	-28.67	9.02617e-181	2.3258e-178	-1.98604	0.0690228
ENSG00000197106	SLC6A17	protein_coding	solute carrier family 6 member 17 [Source:HGNC Symbol;Acc:HGNC:31399]	6303.62	6933.42	6102.03	2486.32	2575.92	2588.69	4579.38	1.33769	0.0467304	28.6257	3.21693e-180	8.21645e-178	1.323	0.0462029
ENSG00000197124	ZNF682	protein_coding	zinc finger protein 682 [Source:HGNC Symbol;Acc:HGNC:28857]	56.2051	29.7808	34.3141	932.497	926.022	922.73	491.033	-4.53477	0.158419	-28.6251	3.26914e-180	8.27718e-178	-4.05037	0.12725
ENSG00000121966	CXCR4	protein_coding	C-X-C motif chemokine receptor 4 [Source:HGNC Symbol;Acc:HGNC:2561]	893.877	895.63	941.187	3305.85	3299.79	3193.8	2040.77	-1.8419	0.0643758	-28.6117	4.80732e-180	1.20668e-177	-1.80411	0.0629723
ENSG00000118257	NRP2	protein_coding	neuropilin 2 [Source:HGNC Symbol;Acc:HGNC:8005]	4083.52	3943.2	3860.83	8160.38	8867.48	8763.83	6200.42	-1.11666	0.0392744	-28.4322	8.09171e-178	2.01373e-175	-1.10801	0.0389652
ENSG00000171444	MCC	protein_coding	MCC regulator of WNT signaling pathway [Source:HGNC Symbol;Acc:HGNC:6935]	1531.59	1425.07	1465.7	3549.24	3532.74	3410.45	2414.22	-1.24444	0.0438091	-28.4059	1.71077e-177	4.22139e-175	-1.23259	0.0433676
ENSG00000184672	RALYL	protein_coding	RALY RNA binding protein like [Source:HGNC Symbol;Acc:HGNC:27036]	5002.25	4920.45	5169.66	2155.63	1940.6	1900.85	3432.55	1.33126	0.046889	28.3917	2.56107e-177	6.26644e-175	1.31669	0.0463537
ENSG00000230445	LRRC37A6P	transcribed_processed_pseudogene	leucine rich repeat containing 37 member A6, pseudogene [Source:HGNC Symbol;Acc:HGNC:33746]	2681.63	2954.92	2439.24	643.916	706.549	641.564	1659.86	2.0288	0.0716305	28.3232	1.79013e-176	4.34359e-174	1.97746	0.069653
ENSG00000106278	PTPRZ1	protein_coding	protein tyrosine phosphatase receptor type Z1 [Source:HGNC Symbol;Acc:HGNC:9685]	4924.43	4435.14	4462.79	1709.92	1580.59	1548.17	2992.77	1.51418	0.0534818	28.3121	2.45355e-176	5.90413e-174	1.49278	0.0526883
ENSG00000186487	MYT1L	protein_coding	myelin transcription factor 1 like [Source:HGNC Symbol;Acc:HGNC:7623]	24142.2	23424.3	24190.5	12564.1	12467.6	12683.3	18296	0.927539	0.0327805	28.2954	3.93395e-176	9.38893e-174	0.92251	0.0326017
ENSG00000112902	SEMA5A	protein_coding	semaphorin 5A [Source:HGNC Symbol;Acc:HGNC:10736]	8684.77	8461.06	9196.18	2427.78	2283.29	2307.53	5199.61	1.9073	0.0674309	28.2853	5.24332e-176	1.24122e-173	1.86466	0.0658831
ENSG00000145632	PLK2	protein_coding	polo like kinase 2 [Source:HGNC Symbol;Acc:HGNC:19699]	8673.96	8774.31	8449.11	14655	15058.9	14596.1	11514.9	-0.773791	0.0274292	-28.2105	4.34585e-175	1.02047e-172	-0.770854	0.0273243
ENSG00000082684	SEMA5B	protein_coding	semaphorin 5B [Source:HGNC Symbol;Acc:HGNC:10737]	4293.2	4381.09	4307.89	9692.63	10328.7	9856.24	7177.84	-1.20122	0.0426705	-28.151	2.33099e-174	5.42971e-172	-1.1902	0.0422747
ENSG00000168772	CXXC4	protein_coding	CXXC finger protein 4 [Source:HGNC Symbol;Acc:HGNC:24593]	12604	12562	13101.1	5971.88	5690.89	5846.29	9064.82	1.12666	0.0400323	28.1439	2.84973e-174	6.58536e-172	1.11763	0.0397061
ENSG00000023171	GRAMD1B	protein_coding	GRAM domain containing 1B [Source:HGNC Symbol;Acc:HGNC:29214]	7842.77	7499.25	8363.82	3375.68	3184.28	3457.43	5477.02	1.23827	0.0440419	28.1158	6.2801e-174	1.43982e-171	1.22627	0.0436042
ENSG00000167178	ISLR2	protein_coding	immunoglobulin superfamily containing leucine rich repeat 2 [Source:HGNC Symbol;Acc:HGNC:29286]	77616	80327.7	80389.1	30712.8	31186.3	32679.1	55145.2	1.3332	0.0474734	28.0831	1.57712e-173	3.58757e-171	1.31813	0.0469357
ENSG00000163032	VSNL1	protein_coding	visinin like 1 [Source:HGNC Symbol;Acc:HGNC:12722]	4360.22	4254.24	4709.86	985.9	1235.98	1106.43	2926.36	2.01117	0.0716398	28.0734	2.06989e-173	4.67202e-171	1.95916	0.0697208
ENSG00000196277	GRM7	protein_coding	glutamate metabotropic receptor 7 [Source:HGNC Symbol;Acc:HGNC:4599]	1776.95	1623.61	1886.3	434.412	402.367	405.973	1000.82	2.08719	0.074501	28.0156	1.05021e-172	2.35222e-170	2.03226	0.0721919
ENSG00000255248	MIR100HG	lncRNA	mir-100-let-7a-2-mir-125b-1 cluster host gene [Source:HGNC Symbol;Acc:HGNC:39522]	1846.12	1847.51	1917.67	436.466	425.469	353.386	1102.06	2.22582	0.0797064	27.9253	1.31681e-171	2.92684e-169	2.15693	0.0768753
ENSG00000144668	ITGA9	protein_coding	integrin subunit alpha 9 [Source:HGNC Symbol;Acc:HGNC:6145]	3330.15	3578.11	3313.76	7878.99	7592.99	7771.69	5524.76	-1.18645	0.042711	-27.7787	7.84659e-170	1.73083e-167	-1.17559	0.0423132
ENSG00000175426	PCSK1	protein_coding	proprotein convertase subtilisin/kexin type 1 [Source:HGNC Symbol;Acc:HGNC:8743]	70936.2	74826	79721.5	31313.6	34205	31344.8	55305.2	1.21969	0.0440736	27.6738	1.44271e-168	3.15846e-166	1.20777	0.0436426
ENSG00000197381	ADARB1	protein_coding	adenosine deaminase RNA specific B1 [Source:HGNC Symbol;Acc:HGNC:226]	13894.5	13393.6	13065.8	8044.33	7933.75	7971.52	10573.4	0.752048	0.0272245	27.624	5.73397e-168	1.24594e-165	0.749243	0.0271214
ENSG00000137843	PAK6	protein_coding	p21 (RAC1) activated kinase 6 [Source:HGNC Symbol;Acc:HGNC:16061]	1391.08	1524.34	1436.29	300.905	265.678	279.063	712.341	2.35501	0.0854064	27.5741	2.27495e-167	4.90664e-165	2.27754	0.0818932
ENSG00000215808	LINC01139	lncRNA	long intergenic non-protein coding RNA 1139 [Source:HGNC Symbol;Acc:HGNC:27924]	964.133	1074.32	974.52	7.18886	34.6536	24.5407	543.75	5.60853	0.203533	27.5559	3.76031e-167	8.05066e-165	4.77465	0.139875
ENSG00000244405	ETV5	protein_coding	ETS variant transcription factor 5 [Source:HGNC Symbol;Acc:HGNC:3494]	7569.31	7455.13	7878.52	13827.2	13437.9	13323.5	9944.43	-0.825209	0.0299685	-27.5359	6.53121e-167	1.3881e-164	-0.8215	0.0298323
ENSG00000213025	COX20P1	processed_pseudogene	COX20 pseudogene 1 [Source:HGNC Symbol;Acc:HGNC:31435]	16.213	13.2359	11.7648	1341.23	1255.23	1330.81	682.307	-6.58498	0.239228	-27.5259	8.58962e-167	1.81235e-164	-5.46595	0.141587
ENSG00000099994	SUSD2	protein_coding	sushi domain containing 2 [Source:HGNC Symbol;Acc:HGNC:30667]	2400.61	2325.11	2460.81	6444.3	6445.57	7010.22	5215.65	-1.47074	0.0534444	-27.5191	1.03635e-166	2.17089e-164	-1.44939	0.0526583
ENSG00000111962	UST	protein_coding	uronyl 2-sulfotransferase [Source:HGNC Symbol;Acc:HGNC:17223]	1486.19	1294.91	1401.98	4317.42	4092.98	4133.35	2958.83	-1.58479	0.0576915	-27.4701	3.9975e-166	8.31394e-164	-1.55822	0.056692
ENSG00000108001	EBF3	protein_coding	EBF transcription factor 3 [Source:HGNC Symbol;Acc:HGNC:19087]	78072.1	78150.4	74200.8	45779.7	44653.1	45009	59446	0.76641	0.0279434	27.4273	1.29783e-165	2.68007e-163	0.763389	0.027833
ENSG00000155542	SETD9	protein_coding	SET domain containing 9 [Source:HGNC Symbol;Acc:HGNC:28508]	306.966	328.692	374.514	1363.83	1374.59	1408.64	866.606	-2.03555	0.0742741	-27.4059	2.3331e-165	4.78401e-163	-1.98026	0.0718741
ENSG00000184408	KCND2	protein_coding	potassium voltage-gated channel subfamily D member 2 [Source:HGNC Symbol;Acc:HGNC:6238]	6387.92	6016.83	6785.37	2077.58	2131.2	2043.89	4059.27	1.62022	0.0591627	27.3858	4.0438e-165	8.23379e-163	1.59211	0.0581054
ENSG00000168916	ZNF608	protein_coding	zinc finger protein 608 [Source:HGNC Symbol;Acc:HGNC:29238]	20601.3	20426.3	20954.2	12326.8	12178.8	12239.5	16164.9	0.75406	0.027624	27.2973	4.56431e-164	9.2291e-162	0.751163	0.0275168
ENSG00000185532	PRKG1	protein_coding	protein kinase cGMP-dependent 1 [Source:HGNC Symbol;Acc:HGNC:9414]	11700.4	12455	12674.6	25276	24409.6	24557.5	18098.5	-1.01145	0.0370577	-27.2939	5.00843e-164	1.00573e-161	-1.00446	0.0368005
ENSG00000205578	POM121B	unprocessed_pseudogene	POM121 transmembrane nucleoporin B (pseudogene) [Source:HGNC Symbol;Acc:HGNC:34004]	81.065	91.5484	68.6282	900.661	935.648	954.983	487.041	-3.53883	0.129713	-27.2821	6.91778e-164	1.37962e-161	-3.26928	0.115024
ENSG00000067955	CBFB	protein_coding	core-binding factor subunit beta [Source:HGNC Symbol;Acc:HGNC:1539]	24206	24046.4	26641.5	58516.3	57646.3	58062.6	40643.2	-1.21797	0.0447883	-27.194	7.6561e-163	1.51648e-160	-1.20571	0.0443364
ENSG00000170089		transcribed_unprocessed_pseudogene	THO complex 3 (THOC3) pseudogene	931.707	898.939	887.265	79.0774	75.0828	60.3	500.485	3.69763	0.135987	27.191	8.29175e-163	1.63129e-160	3.37984	0.118429
ENSG00000102900	NUP93	protein_coding	nucleoporin 93 [Source:HGNC Symbol;Acc:HGNC:28958]	10870.3	11007.9	10573.6	6243.01	6095.19	6415.64	8512.11	0.78744	0.0290541	27.1026	9.18536e-162	1.79497e-159	0.784088	0.0289284
ENSG00000149972	CNTN5	protein_coding	contactin 5 [Source:HGNC Symbol;Acc:HGNC:2175]	7353.14	7531.24	7654.99	3265.79	3557.77	3212.73	5164.86	1.17381	0.0433337	27.0877	1.37299e-161	2.66515e-159	1.16282	0.0429178
ENSG00000133124	IRS4	protein_coding	insulin receptor substrate 4 [Source:HGNC Symbol;Acc:HGNC:6128]	1868.82	1710.74	1583.35	222.855	205.997	220.165	962.198	2.98339	0.110292	27.0498	3.83791e-161	7.40056e-159	2.81156	0.10281
ENSG00000151012	SLC7A11	protein_coding	solute carrier family 7 member 11 [Source:HGNC Symbol;Acc:HGNC:11059]	789.033	718.049	821.578	2304.54	2489.28	2440.05	1651.4	-1.63175	0.0603736	-27.0276	7.0055e-161	1.34197e-158	-1.60185	0.0591867
ENSG00000139874	SSTR1	protein_coding	somatostatin receptor 1 [Source:HGNC Symbol;Acc:HGNC:11330]	1308.93	1185.72	1086.29	214.639	169.418	198.429	655.851	2.59494	0.0961892	26.9774	2.7189e-160	5.17426e-158	2.48266	0.0908665
ENSG00000137872	SEMA6D	protein_coding	semaphorin 6D [Source:HGNC Symbol;Acc:HGNC:16770]	51651.4	52423.1	54366.3	31213	29967.7	29805	39668.6	0.800165	0.0297509	26.8955	2.47786e-159	4.68492e-157	0.796598	0.0296177
ENSG00000173517	PEAK1	protein_coding	pseudopodium enriched atypical kinase 1 [Source:HGNC Symbol;Acc:HGNC:29431]	17474.4	16291.2	16261	38982.1	37285.4	38404.8	25138.1	-1.197	0.0446732	-26.7945	3.74174e-158	7.02892e-156	-1.18504	0.0442249
ENSG00000111961	SASH1	protein_coding	SAM and SH3 domain containing 1 [Source:HGNC Symbol;Acc:HGNC:19182]	3309.62	3261.55	3209.84	1401.83	1492.03	1463.33	2413.54	1.16966	0.0438061	26.7008	4.61236e-157	8.60886e-155	1.15835	0.0433586
ENSG00000145721	LIX1	protein_coding	limb and CNS expressed 1 [Source:HGNC Symbol;Acc:HGNC:18581]	380.465	313.25	320.592	1863.97	2019.54	1843.36	1025.75	-2.49489	0.09347	-26.6919	5.84823e-157	1.0846e-154	-2.39103	0.0890834
ENSG00000101542	CDH20	protein_coding	cadherin 20 [Source:HGNC Symbol;Acc:HGNC:1760]	3243.68	3029.92	3145.13	1148.16	1201.33	1097.32	2175.26	1.45904	0.0547412	26.6535	1.62992e-156	3.0037e-154	1.43706	0.0538704
ENSG00000099250	NRP1	protein_coding	neuropilin 1 [Source:HGNC Symbol;Acc:HGNC:8004]	27174.1	27562.7	27626.8	42324.9	41468.8	40959.8	32515.3	-0.59889	0.0224926	-26.6261	3.38525e-156	6.19927e-154	-0.597362	0.022435
ENSG00000137252	HCRTR2	protein_coding	hypocretin receptor 2 [Source:HGNC Symbol;Acc:HGNC:4849]	1815.86	1829.87	2060.81	450.844	504.403	441.732	1166.66	2.047	0.076931	26.6083	5.44138e-156	9.90228e-154	1.98774	0.0744315
ENSG00000144619	CNTN4	protein_coding	contactin 4 [Source:HGNC Symbol;Acc:HGNC:2174]	8681.52	8501.87	8736.37	4149	4015.97	3911.79	6141.16	1.10265	0.041467	26.5911	8.60143e-156	1.55558e-153	1.09317	0.0411032
ENSG00000046604	DSG2	protein_coding	desmoglein 2 [Source:HGNC Symbol;Acc:HGNC:3049]	991.155	912.175	959.814	2578.75	2512.39	2556.44	1789.06	-1.41843	0.0534356	-26.5447	2.95665e-155	5.31412e-153	-1.39813	0.05262
ENSG00000163297	ANTXR2	protein_coding	ANTXR cell adhesion molecule 2 [Source:HGNC Symbol;Acc:HGNC:21732]	2239.56	2214.81	2431.4	5154.41	5157.61	4847.84	3553.98	-1.13512	0.0430818	-26.348	5.4083e-153	9.66096e-151	-1.12459	0.0426712
ENSG00000134121	CHL1	protein_coding	cell adhesion molecule L1 like [Source:HGNC Symbol;Acc:HGNC:1939]	5639.96	6122.72	6482.42	815.422	875.966	689.243	3199.42	2.94656	0.11201	26.3063	1.62578e-152	2.87245e-150	2.77147	0.105091
ENSG00000105281	SLC1A5	protein_coding	solute carrier family 1 member 5 [Source:HGNC Symbol;Acc:HGNC:10943]	1173.82	1066.59	1130.4	3285.31	3607.83	3353.66	2358.73	-1.60056	0.0608434	-26.3062	1.62776e-152	2.87245e-150	-1.57078	0.0596672
ENSG00000132640	BTBD3	protein_coding	BTB domain containing 3 [Source:HGNC Symbol;Acc:HGNC:15854]	19692.3	20065.7	20961	11561.7	11705.2	11667.3	15582.1	0.797863	0.0303825	26.2606	5.40665e-152	9.48347e-150	0.794157	0.0302402
ENSG00000150361	KLHL1	protein_coding	kelch like family member 1 [Source:HGNC Symbol;Acc:HGNC:6352]	1723.98	1678.76	1886.3	375.874	398.517	422.801	1042.79	2.13878	0.081646	26.1958	2.96789e-151	5.17462e-149	2.0699	0.0786554
ENSG00000185630	PBX1	protein_coding	PBX homeobox 1 [Source:HGNC Symbol;Acc:HGNC:8632]	112289	110986	112125	72500.6	70375.7	70804.1	88445.9	0.650305	0.024905	26.1114	2.70701e-150	4.69167e-148	0.648268	0.0248269
ENSG00000134871	COL4A2	protein_coding	collagen type IV alpha 2 chain [Source:HGNC Symbol;Acc:HGNC:2203]	8321.6	8201.86	7808.91	3175.42	3080.32	3447.62	5612.86	1.32147	0.0508422	25.9917	6.14747e-149	1.05915e-146	1.30445	0.0501736
ENSG00000168824	NSG1	protein_coding	neuronal vesicle trafficking associated 1 [Source:HGNC Symbol;Acc:HGNC:18790]	92905.9	95557.8	99093.2	61297.3	62376.5	62147.5	80907.5	0.630065	0.0242482	25.984	7.51546e-149	1.28722e-146	0.628189	0.024176
ENSG00000167840	ZNF232	protein_coding	zinc finger protein 232 [Source:HGNC Symbol;Acc:HGNC:13026]	2854.57	3020	2869.64	1279.62	1284.11	1272.61	2083.52	1.18932	0.0460384	25.8333	3.75307e-147	6.39054e-145	1.17668	0.0455185
ENSG00000169855	ROBO1	protein_coding	roundabout guidance receptor 1 [Source:HGNC Symbol;Acc:HGNC:10249]	67006.2	66224.8	65735	37849.3	40130.8	38000.2	52979.3	0.779364	0.0302351	25.7768	1.61258e-146	2.72986e-144	0.775764	0.0300952
ENSG00000182916	TCEAL7	protein_coding	transcription elongation factor A like 7 [Source:HGNC Symbol;Acc:HGNC:28336]	9287.89	9337.94	9546.18	4839.13	4743.7	4890.61	6749.44	0.959223	0.0372584	25.7452	3.6507e-146	6.14436e-144	0.952581	0.0369951
ENSG00000166265	CYYR1	protein_coding	cysteine and tyrosine rich 1 [Source:HGNC Symbol;Acc:HGNC:16274]	1397.56	1417.35	1593.15	3560.54	3515.42	3650.25	2568.2	-1.28317	0.0498646	-25.7331	4.98153e-146	8.33605e-144	-1.26717	0.0492193
ENSG00000152402	GUCY1A2	protein_coding	guanylate cyclase 1 soluble subunit alpha 2 [Source:HGNC Symbol;Acc:HGNC:4684]	3819.78	3834	3710.82	1432.64	1347.64	1400.92	2561.2	1.43875	0.0563209	25.5456	6.14855e-144	1.02301e-141	1.41599	0.0553916
ENSG00000186862	PDZD7	protein_coding	PDZ domain containing 7 [Source:HGNC Symbol;Acc:HGNC:26257]	1682.91	1568.46	1489.23	356.362	390.816	346.374	1089.16	2.13068	0.0834968	25.5182	1.23977e-143	2.05105e-141	2.05526	0.0801996
ENSG00000253846	PCDHGA10	protein_coding	protocadherin gamma subfamily A, 10 [Source:HGNC Symbol;Acc:HGNC:8697]	1865.58	1930.24	1896.1	565.866	575.635	513.251	1209.98	1.79433	0.0703522	25.505	1.7335e-143	2.85166e-141	1.75033	0.0684509
ENSG00000180543	TSPYL5	protein_coding	TSPY like 5 [Source:HGNC Symbol;Acc:HGNC:29367]	1384.59	1356.68	1343.15	3476.32	3195.83	3643.94	2451.35	-1.34309	0.0527346	-25.4688	4.37517e-143	7.15684e-141	-1.32432	0.0519701
ENSG00000259663	ISL1-DT	lncRNA	ISL1 divergent transcript [Source:HGNC Symbol;Acc:HGNC:55414]	6525.19	7122.03	6709.88	13056	12758.3	12658.1	9342.81	-0.91845	0.0361319	-25.4193	1.54123e-142	2.50704e-140	-0.912439	0.0358933
ENSG00000148737	TCF7L2	protein_coding	transcription factor 7 like 2 [Source:HGNC Symbol;Acc:HGNC:11641]	5594.57	5405.77	4780.44	1906.07	1936.75	1842.66	3405.21	1.4751	0.0580704	25.4019	2.40529e-142	3.89083e-140	1.45049	0.0570704
ENSG00000116147	TNR	protein_coding	tenascin R [Source:HGNC Symbol;Acc:HGNC:11953]	23466.7	22734.9	25016.9	9422.54	9627.93	9168.4	16661.3	1.33639	0.0527132	25.352	8.53174e-142	1.37248e-139	1.31781	0.0519767
ENSG00000065320	NTN1	protein_coding	netrin 1 [Source:HGNC Symbol;Acc:HGNC:8029]	1001.96	941.956	853.931	151.993	165.567	154.256	553.795	2.57918	0.10182	25.3307	1.46738e-141	2.34757e-139	2.44917	0.0952056
ENSG00000130940	CASZ1	protein_coding	castor zinc finger 1 [Source:HGNC Symbol;Acc:HGNC:26002]	8948.5	9120.65	8987.35	16005.5	16653	15884.1	12500.2	-0.84211	0.0332559	-25.3221	1.82479e-141	2.90341e-139	-0.837412	0.0330695
ENSG00000135074	ADAM19	protein_coding	ADAM metallopeptidase domain 19 [Source:HGNC Symbol;Acc:HGNC:197]	8994.98	9162.56	9150.1	15432.4	15224.5	15212.4	12218.3	-0.748289	0.0295923	-25.2866	4.48643e-141	7.09953e-139	-0.744977	0.0294607
ENSG00000110675	ELMOD1	protein_coding	ELMO domain containing 1 [Source:HGNC Symbol;Acc:HGNC:25334]	2672.98	2806.01	2771.6	1052.65	1070.41	954.282	1626.45	1.43334	0.0567635	25.251	1.1046e-140	1.73852e-138	1.41134	0.0558162
ENSG00000071575	TRIB2	protein_coding	tribbles pseudokinase 2 [Source:HGNC Symbol;Acc:HGNC:30809]	27535.1	27440.3	28024.8	16765.4	17371.1	17097.1	21852.1	0.696778	0.0275946	25.2505	1.1173e-140	1.74906e-138	0.694106	0.0274881
ENSG00000176928	GCNT4	protein_coding	glucosaminyl (N-acetyl) transferase 4 [Source:HGNC Symbol;Acc:HGNC:17973]	2229.83	2052.67	2206.89	5800.38	5860.31	5490.8	3998.63	-1.40046	0.0555537	-25.2092	3.17648e-140	4.94596e-138	-1.37881	0.0546794
ENSG00000105810	CDK6	protein_coding	cyclin dependent kinase 6 [Source:HGNC Symbol;Acc:HGNC:1777]	2142.28	2018.48	2183.36	5233.49	5296.23	5302.89	3846.07	-1.31888	0.0523471	-25.1949	4.55561e-140	7.05563e-138	-1.3007	0.0516119
ENSG00000183506	PI4KAP2	transcribed_unitary_pseudogene	phosphatidylinositol 4-kinase alpha pseudogene 2 [Source:HGNC Symbol;Acc:HGNC:33577]	123.219	120.226	100.001	1939.96	2346.82	1873.51	1130.82	-4.16493	0.165395	-25.1818	6.34807e-140	9.77973e-138	-3.6564	0.142417
ENSG00000224114		processed_pseudogene	ribosomal protein S14 (RPS14) pseudogene	14.0513	15.4419	5.88242	1323.78	1195.55	1391.11	651.12	-6.81774	0.271559	-25.1059	4.28551e-139	6.56743e-137	-5.40871	0.155773
ENSG00000188848	BEND4	protein_coding	BEN domain containing 4 [Source:HGNC Symbol;Acc:HGNC:23815]	5408.66	5550.26	5578.49	2154.6	2140.82	2186.93	3923.91	1.35003	0.053845	25.0724	9.93842e-139	1.51506e-136	1.33042	0.053044
ENSG00000078549	ADCYAP1R1	protein_coding	ADCYAP receptor type I [Source:HGNC Symbol;Acc:HGNC:242]	8449.14	8499.67	8695.19	4348.23	4414.49	4546.34	6293.58	0.945023	0.0376974	25.0687	1.09281e-138	1.65726e-136	0.938309	0.0374242
ENSG00000165495	PKNOX2	protein_coding	PBX/knotted 1 homeobox 2 [Source:HGNC Symbol;Acc:HGNC:16714]	2060.13	2049.36	2192.18	746.614	716.175	657.691	1415.72	1.57943	0.0630489	25.0509	1.70541e-138	2.57287e-136	1.54822	0.061697
ENSG00000137266	SLC22A23	protein_coding	solute carrier family 22 member 23 [Source:HGNC Symbol;Acc:HGNC:21106]	8628.56	8816.22	8783.43	5304.35	5271.2	5284.66	7105.45	0.725447	0.0289883	25.0255	3.22822e-138	4.84516e-136	0.722357	0.0288631
ENSG00000198914	POU3F3	protein_coding	POU class 3 homeobox 3 [Source:HGNC Symbol;Acc:HGNC:9216]	1017.1	1005.93	944.128	99.617	80.8584	123.405	524.358	3.22766	0.129213	24.9794	1.0228e-137	1.52723e-135	2.98621	0.116378
ENSG00000135333	EPHA7	protein_coding	EPH receptor A7 [Source:HGNC Symbol;Acc:HGNC:3390]	7986.53	7934.93	8154.99	4018.57	3965.91	4019.77	6124.08	1.00333	0.040202	24.9572	1.78244e-137	2.64793e-135	0.995144	0.0398693
ENSG00000148948	LRRC4C	protein_coding	leucine rich repeat containing 4C [Source:HGNC Symbol;Acc:HGNC:29317]	14085.9	13486.3	13830.5	7829.69	8070.44	7478.6	10367	0.827831	0.0331818	24.9483	2.22532e-137	3.28907e-135	0.823267	0.0329965
ENSG00000080200	CRYBG3	protein_coding	crystallin beta-gamma domain containing 3 [Source:HGNC Symbol;Acc:HGNC:34427]	2922.66	2842.41	2836.31	5963.67	5606.19	6006.16	4455.4	-1.03424	0.0414926	-24.9259	3.89546e-137	5.7285e-135	-1.02526	0.0411262
ENSG00000166073	GPR176	protein_coding	G protein-coupled receptor 176 [Source:HGNC Symbol;Acc:HGNC:32370]	3594.96	3561.56	3581.41	1561.01	1611.39	1616.88	2434.16	1.16514	0.0467948	24.899	7.6267e-137	1.11591e-134	1.15258	0.0462632
ENSG00000188613	NANOS1	protein_coding	nanos C2HC-type zinc finger 1 [Source:HGNC Symbol;Acc:HGNC:23044]	9874.8	10572.2	10795.2	20249	21423.6	20525.8	17107.3	-0.992576	0.0398843	-24.8864	1.04522e-136	1.52169e-134	-0.984584	0.0395628
ENSG00000105750	ZNF85	protein_coding	zinc finger protein 85 [Source:HGNC Symbol;Acc:HGNC:13160]	841.996	900.042	906.873	2401.08	2292.91	2340.48	1580.21	-1.41032	0.0567302	-24.8601	2.01157e-136	2.91397e-134	-1.38784	0.0557661
ENSG00000064692	SNCAIP	protein_coding	synuclein alpha interacting protein [Source:HGNC Symbol;Acc:HGNC:11139]	3412.3	3311.19	3205.92	1380.26	1372.67	1487.87	2361.54	1.21987	0.049096	24.8467	2.80965e-136	4.04994e-134	1.20519	0.0484757
ENSG00000146707	POMZP3	protein_coding	POM121 and ZP3 fusion [Source:HGNC Symbol;Acc:HGNC:9203]	1026.82	1063.29	973.54	2701.98	2795.39	2568.36	1827	-1.3932	0.0562894	-24.7506	3.05371e-135	4.38005e-133	-1.37117	0.0553546
ENSG00000154080	CHST9	protein_coding	carbohydrate sulfotransferase 9 [Source:HGNC Symbol;Acc:HGNC:19898]	2142.28	1929.14	2106.89	303.986	336.91	262.936	1100.85	2.79394	0.113133	24.696	1.18196e-134	1.68702e-132	2.62573	0.105597
ENSG00000254585	MAGEL2	protein_coding	MAGE family member L2 [Source:HGNC Symbol;Acc:HGNC:6814]	9479.2	9442.72	9360.89	4649.14	5092.16	4642.4	7244.64	0.980647	0.0397886	24.6464	4.0185e-134	5.70765e-132	0.972803	0.0394671
ENSG00000182732	RGS6	protein_coding	regulator of G protein signaling 6 [Source:HGNC Symbol;Acc:HGNC:10002]	1096	1045.64	1135.31	209.504	161.717	198.429	636.985	2.49556	0.101485	24.5906	1.59264e-133	2.25112e-131	2.3723	0.095383
ENSG00000105379	ETFB	protein_coding	electron transfer flavoprotein subunit beta [Source:HGNC Symbol;Acc:HGNC:3482]	7917.35	7921.7	8472.64	4054.51	4106.45	3995.22	6106.65	1.0017	0.0409584	24.4565	4.28681e-132	6.02991e-130	0.993233	0.0406073
ENSG00000115840	SLC25A12	protein_coding	solute carrier family 25 member 12 [Source:HGNC Symbol;Acc:HGNC:10982]	6280.92	6274.93	6048.11	3603.67	3665.58	3528.25	4894.52	0.788085	0.0322269	24.4543	4.5315e-132	6.34345e-130	0.783952	0.0320542
ENSG00000184384	MAML2	protein_coding	mastermind like transcriptional coactivator 2 [Source:HGNC Symbol;Acc:HGNC:16259]	2918.34	3153.46	3117.68	7057.4	7309.99	6689.79	4689.63	-1.19398	0.0488355	-24.449	5.1558e-132	7.18284e-130	-1.17983	0.048247
ENSG00000115226	FNDC4	protein_coding	fibronectin type III domain containing 4 [Source:HGNC Symbol;Acc:HGNC:20239]	5722.11	5966.09	5502.02	2781.06	2787.69	2931.56	4356.29	1.0124	0.0414129	24.4466	5.47408e-132	7.58995e-130	1.00363	0.0410465
ENSG00000204347	BTBD17	protein_coding	BTB domain containing 17 [Source:HGNC Symbol;Acc:HGNC:33758]	5004.41	5213.85	5342.22	10488.5	10448.1	10989.3	8001.41	-1.03761	0.042473	-24.4298	8.24547e-132	1.13784e-129	-1.0282	0.0420848
ENSG00000219481	NBPF1	protein_coding	NBPF member 1 [Source:HGNC Symbol;Acc:HGNC:26088]	4913.62	4666.76	5094.17	9079.52	9504.72	9077.95	6916.39	-0.912426	0.0375456	-24.3018	1.8772e-130	2.57823e-128	-0.90596	0.037277
ENSG00000050405	LIMA1	protein_coding	LIM domain and actin binding 1 [Source:HGNC Symbol;Acc:HGNC:24636]	2106.61	2048.26	2058.85	4510.49	4297.05	4619.96	3302.34	-1.11511	0.046034	-24.2236	1.25603e-129	1.71698e-127	-1.10324	0.0455325
ENSG00000177508	IRX3	protein_coding	iroquois homeobox 3 [Source:HGNC Symbol;Acc:HGNC:14360]	1521.86	1373.23	1272.56	224.908	188.67	182.302	751.415	2.80547	0.116032	24.1785	3.74928e-129	5.1013e-127	2.62952	0.107542
ENSG00000196189	SEMA4A	protein_coding	semaphorin 4A [Source:HGNC Symbol;Acc:HGNC:10729]	3812.22	3642.08	3834.36	1682.19	1769.26	1504.69	2933.81	1.20083	0.0497791	24.1232	1.42566e-128	1.93075e-126	1.18553	0.0491315
ENSG00000197852	INKA2	protein_coding	inka box actin regulator 2 [Source:HGNC Symbol;Acc:HGNC:28045]	3722.51	3623.33	3910.83	7132.37	7845.19	7592.89	6010.65	-1.00138	0.0415563	-24.097	2.68756e-128	3.62286e-126	-0.992601	0.0411892
ENSG00000164096	C4orf3	protein_coding	chromosome 4 open reading frame 3 [Source:HGNC Symbol;Acc:HGNC:19225]	12801.8	12496.9	13830.5	6891.03	6707.4	6683.48	9896.19	0.948139	0.0393773	24.0783	4.21823e-128	5.66001e-126	0.940745	0.0390674
ENSG00000259479	SORD2P	transcribed_unprocessed_pseudogene	sorbitol dehydrogenase 2, pseudogene [Source:HGNC Symbol;Acc:HGNC:49919]	63.7712	41.9137	44.1181	651.105	683.446	661.898	349.267	-3.73719	0.155369	-24.0536	7.6502e-128	1.02179e-125	-3.33947	0.130062
ENSG00000102195	GPR50	protein_coding	G protein-coupled receptor 50 [Source:HGNC Symbol;Acc:HGNC:4506]	722.019	701.504	693.145	2248.06	2887.8	2602.01	1580.34	-1.86555	0.0776135	-24.0364	1.15903e-127	1.54098e-125	-1.8106	0.0752045
ENSG00000076356	PLXNA2	protein_coding	plexin A2 [Source:HGNC Symbol;Acc:HGNC:9100]	24073.1	24928.7	23464	13214.1	13917.3	13275.8	19479.4	0.843914	0.0352112	23.9672	6.11378e-127	8.09158e-125	0.838621	0.0349899
ENSG00000100625	SIX4	protein_coding	SIX homeobox 4 [Source:HGNC Symbol;Acc:HGNC:10890]	513.412	520.613	577.457	1586.68	1555.56	1573.41	1038.5	-1.54807	0.0647322	-23.9151	2.13512e-126	2.81304e-124	-1.51612	0.0632572
ENSG00000113555	PCDH12	protein_coding	protocadherin 12 [Source:HGNC Symbol;Acc:HGNC:8657]	1584.55	1511.1	1516.68	3888.14	4491.49	3992.42	2989.63	-1.41929	0.0593764	-23.9033	2.83197e-126	3.71434e-124	-1.39412	0.0583016
ENSG00000138823	MTTP	protein_coding	microsomal triglyceride transfer protein [Source:HGNC Symbol;Acc:HGNC:7467]	612.852	581.277	623.536	56.4839	57.756	39.9663	316.081	3.62371	0.152188	23.8107	2.58651e-125	3.3772e-123	3.25656	0.127828
ENSG00000129422	MTUS1	protein_coding	microtubule associated scaffold protein 1 [Source:HGNC Symbol;Acc:HGNC:29789]	4841.2	4656.84	4993.19	8167.57	8159	8197.29	5960.28	-0.758681	0.032	-23.7088	2.92415e-124	3.801e-122	-0.754828	0.0318346
ENSG00000186468	RPS23	protein_coding	ribosomal protein S23 [Source:HGNC Symbol;Acc:HGNC:10410]	38519.9	38932.3	41876.9	64177	62723	64418.6	50514.8	-0.681142	0.0287311	-23.7075	3.01961e-124	3.90764e-122	-0.678303	0.0286112
ENSG00000204525	HLA-C	protein_coding	major histocompatibility complex, class I, C [Source:HGNC Symbol;Acc:HGNC:4933]	5140.6	5613.13	5662.81	16145.1	13559.2	14899	9100.56	-1.44288	0.0608895	-23.6967	3.90368e-124	5.02936e-122	-1.41643	0.0597625
ENSG00000205929	C21orf62	protein_coding	chromosome 21 open reading frame 62 [Source:HGNC Symbol;Acc:HGNC:1305]	822.54	779.816	782.362	126.318	100.11	133.221	492.436	2.68489	0.113464	23.6629	8.69461e-124	1.11525e-121	2.51775	0.104333
ENSG00000141622	RNF165	protein_coding	ring finger protein 165 [Source:HGNC Symbol;Acc:HGNC:31696]	14016.7	14004.7	14206	9172.98	9258.29	9092.68	11507.8	0.618636	0.026212	23.6012	3.74546e-123	4.78319e-121	0.616491	0.0261203
ENSG00000089116	LHX5	protein_coding	LIM homeobox 5 [Source:HGNC Symbol;Acc:HGNC:14216]	710.13	604.44	745.106	54.4299	57.756	52.5872	369.123	3.66134	0.155232	23.5863	5.33166e-123	6.77912e-121	3.27389	0.131113
ENSG00000154978	VOPP1	protein_coding	VOPP1 WW domain binding protein [Source:HGNC Symbol;Acc:HGNC:34518]	9244.66	9375.44	9522.65	5618.6	5681.27	5808.43	7572.99	0.71702	0.0304933	23.514	2.92992e-122	3.70916e-120	0.713652	0.0303483
ENSG00000164220	F2RL2	protein_coding	coagulation factor II thrombin receptor like 2 [Source:HGNC Symbol;Acc:HGNC:3539]	1317.58	1261.82	1158.84	3454.76	4114.15	3620.8	2728.17	-1.5783	0.0671966	-23.4878	5.43465e-122	6.85025e-120	-1.54237	0.0656365
ENSG00000105088	OLFM2	protein_coding	olfactomedin 2 [Source:HGNC Symbol;Acc:HGNC:17189]	22809.5	22481.2	22659.1	14316.1	14654.6	14770.7	18770.6	0.635457	0.0270726	23.4723	7.81873e-122	9.81285e-120	0.6331	0.0269718
ENSG00000101292	PROKR2	protein_coding	prokineticin receptor 2 [Source:HGNC Symbol;Acc:HGNC:15836]	1235.43	1326.9	1082.36	194.099	180.969	166.877	666.982	2.75586	0.117419	23.4702	8.21514e-122	1.02661e-119	2.5808	0.108586
ENSG00000178860	MSC	protein_coding	musculin [Source:HGNC Symbol;Acc:HGNC:7321]	6115.55	6224.19	6870.66	14364.4	15278.4	15175.3	11176.9	-1.22164	0.0520777	-23.4581	1.09321e-121	1.3603e-119	-1.20502	0.0513663
ENSG00000205978	NYNRIN	protein_coding	NYN domain and retroviral integrase containing [Source:HGNC Symbol;Acc:HGNC:20165]	7312.07	7188.21	7097.14	3476.32	3694.46	3597.67	5450.22	1.00612	0.0428978	23.4539	1.20611e-121	1.49439e-119	0.996785	0.0424943
ENSG00000060138	YBX3	protein_coding	Y-box binding protein 3 [Source:HGNC Symbol;Acc:HGNC:2428]	1973.66	1882.81	1949.04	5159.54	4832.25	5326.03	3590	-1.40196	0.0598408	-23.4281	2.21026e-121	2.72695e-119	-1.37695	0.0587531
ENSG00000006116	CACNG3	protein_coding	calcium voltage-gated channel auxiliary subunit gamma 3 [Source:HGNC Symbol;Acc:HGNC:1407]	1797.48	1829.87	1906.88	596.675	633.391	607.207	1305.74	1.59661	0.0682375	23.3979	4.49356e-121	5.52063e-119	1.55931	0.0665212
ENSG00000248540		lncRNA	novel transcript	7980.04	7977.95	7978.52	4330.77	4370.21	4507.07	6247.09	0.85624	0.0366012	23.3938	4.94504e-121	6.04978e-119	0.850445	0.0363502
ENSG00000126016	AMOT	protein_coding	angiomotin [Source:HGNC Symbol;Acc:HGNC:17810]	4631.52	4843.24	4845.15	7987.85	7789.36	8079.5	6383.57	-0.738197	0.0315869	-23.3703	8.56106e-121	1.04298e-118	-0.734476	0.0314261
ENSG00000183807	FAM162B	protein_coding	family with sequence similarity 162 member B [Source:HGNC Symbol;Acc:HGNC:21549]	2292.52	2550.12	2467.67	5819.89	5656.24	5171.07	3373.34	-1.18525	0.0507334	-23.3623	1.03379e-120	1.2542e-118	-1.17033	0.0500781
ENSG00000146574	CCZ1B	protein_coding	CCZ1 homolog B, vacuolar protein trafficking and biogenesis associated [Source:HGNC Symbol;Acc:HGNC:21717]	3147.49	3207.5	3239.25	1445.99	1501.66	1428.27	2330.38	1.13781	0.0487627	23.3335	2.02659e-120	2.44848e-118	1.12422	0.0481568
ENSG00000072182	ASIC4	protein_coding	acid sensing ion channel subunit family member 4 [Source:HGNC Symbol;Acc:HGNC:21263]	8035.17	7908.46	8047.15	3990.84	4193.09	4051.32	6173.01	0.973716	0.0417448	23.3254	2.44848e-120	2.94596e-118	0.965127	0.041373
ENSG00000145934	TENM2	protein_coding	teneurin transmembrane protein 2 [Source:HGNC Symbol;Acc:HGNC:29943]	14403.6	14143.7	13477.6	6992.7	7381.22	7015.13	10479.3	0.976092	0.0418629	23.3164	3.02392e-120	3.62335e-118	0.967492	0.0414914
ENSG00000089169	RPH3A	protein_coding	rabphilin 3A [Source:HGNC Symbol;Acc:HGNC:17056]	2728.11	2764.1	3039.25	8279.51	7596.84	7838.3	4681.27	-1.47517	0.063401	-23.2673	9.49987e-120	1.13364e-117	-1.44608	0.0621282
ENSG00000102755	FLT1	protein_coding	fms related receptor tyrosine kinase 1 [Source:HGNC Symbol;Acc:HGNC:3763]	439.913	369.503	385.298	1467.55	1465.08	1548.87	959.035	-1.91007	0.0821234	-23.2585	1.16626e-119	1.38604e-117	-1.84679	0.0791361
ENSG00000147724	FAM135B	protein_coding	family with sequence similarity 135 member B [Source:HGNC Symbol;Acc:HGNC:28029]	2324.95	2230.25	2303.95	967.415	958.75	1013.18	1616.8	1.21662	0.0524381	23.201	4.44572e-119	5.26204e-117	1.20008	0.0516749
ENSG00000256463	SALL3	protein_coding	spalt like transcription factor 3 [Source:HGNC Symbol;Acc:HGNC:10527]	4061.9	3944.3	4048.08	1329.94	1336.09	1402.33	2579.14	1.56467	0.0675881	23.15	1.45232e-118	1.71203e-116	1.52953	0.0660159
ENSG00000171385	KCND3	protein_coding	potassium voltage-gated channel subfamily D member 3 [Source:HGNC Symbol;Acc:HGNC:6239]	4191.6	4255.35	4469.66	1753.05	1553.64	1615.48	2981.04	1.38831	0.0602205	23.0537	1.35045e-117	1.58553e-115	1.36326	0.0591028
ENSG00000111860	CEP85L	protein_coding	centrosomal protein 85 like [Source:HGNC Symbol;Acc:HGNC:21638]	9725.64	9965.54	10175.6	18679.7	17679.1	18117.3	13558.3	-0.867569	0.0376686	-23.0316	2.24915e-117	2.63006e-115	-0.861384	0.0373988
ENSG00000113140	SPARC	protein_coding	secreted protein acidic and cysteine rich [Source:HGNC Symbol;Acc:HGNC:11219]	6399.81	6341.11	6137.32	13675.3	13572.7	14727.9	10150.8	-1.1538	0.0501302	-23.016	3.22238e-117	3.75304e-115	-1.13929	0.0494962
ENSG00000213462	ERV3-1	protein_coding	endogenous retrovirus group 3 member 1, envelope [Source:HGNC Symbol;Acc:HGNC:3454]	3651.17	3625.54	3641.22	2031.37	2029.16	1972.37	2871.13	0.858789	0.0373238	23.0092	3.77281e-117	4.37661e-115	0.852708	0.0370511
ENSG00000172346	CSDC2	protein_coding	cold shock domain containing C2 [Source:HGNC Symbol;Acc:HGNC:30359]	2066.62	2126.57	2091.2	634.673	631.466	738.324	1398.13	1.63476	0.0710801	22.9989	4.77947e-117	5.52237e-115	1.594	0.0691831
ENSG00000113248	PCDHB15	protein_coding	protocadherin beta 15 [Source:HGNC Symbol;Acc:HGNC:8686]	817.136	770.992	737.263	2107.36	1963.71	2054.41	1365.53	-1.4017	0.06097	-22.99	5.86526e-117	6.75015e-115	-1.376	0.0597793
ENSG00000180229	HERC2P3	transcribed_unprocessed_pseudogene	HERC2 pseudogene 3 [Source:HGNC Symbol;Acc:HGNC:4871]	2755.13	2847.93	2561.79	506.301	700.773	561.631	1701.21	2.22487	0.0967897	22.9866	6.34648e-117	7.27522e-115	2.1225	0.0921485
ENSG00000007372	PAX6	protein_coding	paired box 6 [Source:HGNC Symbol;Acc:HGNC:8620]	1497	1421.76	1619.63	330.687	390.816	355.489	933.328	2.08841	0.0908542	22.9863	6.38598e-117	7.29179e-115	2.00481	0.0868242
ENSG00000237440	ZNF737	protein_coding	zinc finger protein 737 [Source:HGNC Symbol;Acc:HGNC:32468]	1.08087	3.30898	6.86282	4197.26	3956.29	3925.81	1943.01	-10.0283	0.437521	-22.9208	2.88293e-116	3.279e-114	-7.37696	0.145025
ENSG00000154678	PDE1C	protein_coding	phosphodiesterase 1C [Source:HGNC Symbol;Acc:HGNC:8776]	1215.98	1162.55	1233.35	2666.04	2783.84	2740.14	1923.57	-1.17902	0.0514655	-22.9089	3.78801e-116	4.29165e-114	-1.16351	0.050759
ENSG00000156687	UNC5D	protein_coding	unc-5 netrin receptor D [Source:HGNC Symbol;Acc:HGNC:18634]	8385.37	8264.73	9177.55	22493.9	20680.5	21093.8	14340.6	-1.31526	0.0574545	-22.8922	5.55493e-116	6.26911e-114	-1.29363	0.0565055
ENSG00000101938	CHRDL1	protein_coding	chordin like 1 [Source:HGNC Symbol;Acc:HGNC:29861]	894.958	1019.17	1003.93	2405.19	2418.05	2430.93	1700.67	-1.31357	0.0574308	-22.8723	8.77233e-116	9.86193e-114	-1.29192	0.0564405
ENSG00000156395	SORCS3	protein_coding	sortilin related VPS10 domain containing receptor 3 [Source:HGNC Symbol;Acc:HGNC:16699]	5982.6	5233.7	6419.68	1919.42	2038.79	1965.36	3819.66	1.57621	0.0689936	22.8457	1.61367e-115	1.80712e-113	1.53922	0.0673392
ENSG00000132334	PTPRE	protein_coding	protein tyrosine phosphatase receptor type E [Source:HGNC Symbol;Acc:HGNC:9669]	2254.69	2263.34	2405.91	881.148	947.199	821.763	1597.15	1.40014	0.0613527	22.8211	2.83032e-115	3.15748e-113	1.37378	0.0601344
ENSG00000254122	PCDHGB7	protein_coding	protocadherin gamma subfamily B, 7 [Source:HGNC Symbol;Acc:HGNC:8714]	1875.3	1963.33	2034.34	637.754	552.533	680.829	1238.95	1.62959	0.0714325	22.813	3.40921e-115	3.78878e-113	1.58919	0.0695129
ENSG00000135144	DTX1	protein_coding	deltex E3 ubiquitin ligase 1 [Source:HGNC Symbol;Acc:HGNC:3060]	12018.2	11680.7	11878.6	6732.88	6680.45	6523.62	9000.2	0.836302	0.0370983	22.5429	1.57768e-112	1.74667e-110	0.830531	0.0368395
ENSG00000139890	REM2	protein_coding	RRAD and GEM like GTPase 2 [Source:HGNC Symbol;Acc:HGNC:20248]	2069.86	2054.88	2046.1	677.806	562.159	679.427	1324.34	1.66643	0.0741225	22.4822	6.20435e-112	6.84288e-110	1.62191	0.0719934
ENSG00000146648	EGFR	protein_coding	epidermal growth factor receptor [Source:HGNC Symbol;Acc:HGNC:3236]	1192.2	1126.16	1138.25	3295.58	3055.29	3091.43	1921.12	-1.45091	0.0645562	-22.4751	7.27616e-112	7.99472e-110	-1.42166	0.0631978
ENSG00000165194	PCDH19	protein_coding	protocadherin 19 [Source:HGNC Symbol;Acc:HGNC:14270]	9719.16	9662.22	9805.01	4030.89	4666.69	4364.74	6971.16	1.1632	0.0517605	22.4727	7.68217e-112	8.40909e-110	1.14759	0.0510595
ENSG00000088305	DNMT3B	protein_coding	DNA methyltransferase 3 beta [Source:HGNC Symbol;Acc:HGNC:2979]	2433.03	2282.09	2384.34	997.197	1039.61	1092.41	1699.93	1.17775	0.052428	22.4641	9.32593e-112	1.01702e-109	1.16155	0.0516664
ENSG00000267174		lncRNA	novel transcript	563.132	619.882	620.595	22.5935	15.4016	16.1267	307.264	5.04796	0.224878	22.4475	1.35326e-111	1.47025e-109	4.15611	0.152663
ENSG00000173452	TMEM196	protein_coding	transmembrane protein 196 [Source:HGNC Symbol;Acc:HGNC:22431]	3991.64	3924.45	4083.38	1565.12	1480.48	1561.49	2562.31	1.3775	0.0614049	22.4331	1.87036e-111	2.0245e-109	1.35213	0.0602292
ENSG00000198417	MT1F	protein_coding	metallothionein 1F [Source:HGNC Symbol;Acc:HGNC:7398]	455.045	497.45	490.201	1919.42	1921.35	1992.7	1240.01	-2.01632	0.0899992	-22.4038	3.61512e-111	3.89857e-109	-1.93695	0.0862317
ENSG00000286269		lncRNA	novel transcript	2547.6	2567.77	2502.97	5739.79	5658.17	5614.91	4288.46	-1.15917	0.0518162	-22.3707	7.59029e-111	8.15522e-109	-1.14349	0.0511079
ENSG00000080854	IGSF9B	protein_coding	immunoglobulin superfamily member 9B [Source:HGNC Symbol;Acc:HGNC:32326]	16662.6	16144.5	16340.4	29377.8	29796.3	29178.2	22361.7	-0.845932	0.0378376	-22.3569	1.03465e-110	1.10757e-108	-0.839836	0.0375644
ENSG00000230438	SERPINB9P1	lncRNA	serpin family B member 9 pseudogene 1 [Source:HGNC Symbol;Acc:HGNC:28590]	762.011	727.975	793.146	11.2968	11.5512	15.4256	403.427	5.8395	0.261309	22.3471	1.28868e-110	1.37445e-108	4.59422	0.160574
ENSG00000169851	PCDH7	protein_coding	protocadherin 7 [Source:HGNC Symbol;Acc:HGNC:8659]	13557.3	13377.1	13466.8	8271.29	8197.51	7984.84	10093.7	0.725253	0.0324732	22.3339	1.73188e-110	1.8404e-108	0.721442	0.0323001
ENSG00000050165	DKK3	protein_coding	dickkopf WNT signaling pathway inhibitor 3 [Source:HGNC Symbol;Acc:HGNC:2893]	33041	33169.2	34970	19424.3	19777.6	19684.4	26636.6	0.781143	0.0350732	22.2718	6.93741e-110	7.34533e-108	0.776298	0.0348551
ENSG00000112149	CD83	protein_coding	CD83 molecule [Source:HGNC Symbol;Acc:HGNC:1703]	1262.45	1548.6	1380.41	375.874	358.087	398.962	902.971	1.87507	0.0842065	22.2676	7.6258e-110	8.04495e-108	1.81023	0.0809765
ENSG00000273748		protein_coding		2403.85	2226.94	2312.77	859.582	864.415	822.464	1572.19	1.45142	0.0653239	22.2188	2.25904e-109	2.3746e-107	1.4208	0.063868
ENSG00000228696	ARL17B	protein_coding	ADP ribosylation factor like GTPase 17B [Source:HGNC Symbol;Acc:HGNC:32387]	543.676	542.673	501.966	50.322	57.756	52.5872	298.609	3.32356	0.149633	22.2113	2.66974e-109	2.79621e-107	2.99254	0.127214
ENSG00000144481	TRPM8	protein_coding	transient receptor potential cation channel subfamily M member 8 [Source:HGNC Symbol;Acc:HGNC:17961]	4272.67	4419.69	4257.89	8706.73	7858.67	8119.46	5930.1	-0.932415	0.0419844	-22.2086	2.83757e-109	2.96134e-107	-0.924216	0.0416109
ENSG00000160229	ZNF66	protein_coding	zinc finger protein 66 [Source:HGNC Symbol;Acc:HGNC:13135]	44.3156	57.3556	29.4121	545.326	577.56	551.114	309.444	-3.68613	0.166011	-22.2041	3.13462e-109	3.25967e-107	-3.24768	0.136249
ENSG00000165379	LRFN5	protein_coding	leucine rich repeat and fibronectin type III domain containing 5 [Source:HGNC Symbol;Acc:HGNC:20360]	8063.27	7856.62	8114.79	4625.51	4485.72	4310.75	5945.62	0.842133	0.0381542	22.0719	5.89255e-108	6.10582e-106	0.836029	0.0378723
ENSG00000088882	CPXM1	protein_coding	carboxypeptidase X, M14 family member 1 [Source:HGNC Symbol;Acc:HGNC:15771]	3978.67	3648.7	3737.3	1382.31	1397.7	1429.67	2288.31	1.4317	0.064986	22.0309	1.45634e-107	1.5037e-105	1.4024	0.0635984
ENSG00000154736	ADAMTS5	protein_coding	ADAM metallopeptidase with thrombospondin type 1 motif 5 [Source:HGNC Symbol;Acc:HGNC:221]	1173.82	1213.29	1475.51	3782.36	3673.28	3732.29	2662.08	-1.53322	0.0697473	-21.9825	4.23888e-107	4.36125e-105	-1.49594	0.068019
ENSG00000138166	DUSP5	protein_coding	dual specificity phosphatase 5 [Source:HGNC Symbol;Acc:HGNC:3071]	3273.95	3184.34	3226.51	5828.11	6391.67	6210.9	4802.09	-0.926372	0.0422459	-21.9281	1.40149e-106	1.43688e-104	-0.918018	0.0418613
ENSG00000258548	LINC00645	lncRNA	long intergenic non-protein coding RNA 645 [Source:HGNC Symbol;Acc:HGNC:44299]	1623.46	1512.2	1487.27	337.876	383.115	386.341	1066.63	2.06307	0.0942042	21.8999	2.60077e-106	2.65707e-104	1.97198	0.089729
ENSG00000099251	HSD17B7P2	transcribed_unprocessed_pseudogene	hydroxysteroid 17-beta dehydrogenase 7 pseudogene 2 [Source:HGNC Symbol;Acc:HGNC:28120]	669.057	662.899	627.458	108.86	121.288	90.45	430.612	2.65804	0.121407	21.8935	2.9942e-106	3.04832e-104	2.46232	0.110089
ENSG00000113721	PDGFRB	protein_coding	platelet derived growth factor receptor beta [Source:HGNC Symbol;Acc:HGNC:8804]	439.913	430.167	416.671	1367.94	1578.66	1496.98	995.528	-1.78448	0.0815721	-21.8762	4.38139e-106	4.44505e-104	-1.72538	0.0786686
ENSG00000133134	BEX2	protein_coding	brain expressed X-linked 2 [Source:HGNC Symbol;Acc:HGNC:30933]	13078.5	12642.5	13340.3	8354.48	8413.13	8473.55	10642.7	0.629923	0.0288596	21.8271	1.28221e-105	1.29632e-103	0.627277	0.0287374
ENSG00000226752	CUTALP	transcribed_unitary_pseudogene	cutA divalent cation tolerance like, pseudogene [Source:HGNC Symbol;Acc:HGNC:27367]	1321.9	1482.42	1430.41	3343.84	3136.15	3281.44	2324.18	-1.20718	0.0554358	-21.7763	3.89616e-105	3.92542e-103	-1.18869	0.0545625
ENSG00000180660	MAB21L1	protein_coding	mab-21 like 1 [Source:HGNC Symbol;Acc:HGNC:6757]	7076.44	7009.52	6787.33	4025.76	3798.42	3985.41	5061.84	0.817904	0.0376081	21.7481	7.20441e-105	7.23348e-103	0.812192	0.0373386
ENSG00000132688	NES	protein_coding	nestin [Source:HGNC Symbol;Acc:HGNC:7756]	29139.1	28482.6	30847.4	50529.4	50600.1	52919.5	41454	-0.800278	0.0368017	-21.7457	7.58643e-105	7.59086e-103	-0.794812	0.0365501
ENSG00000126950	TMEM35A	protein_coding	transmembrane protein 35A [Source:HGNC Symbol;Acc:HGNC:25864]	29102.3	29486.3	30845.4	18862.5	18275.9	18374.7	24156.9	0.68779	0.0316613	21.7234	1.23408e-104	1.23057e-102	0.68431	0.0315006
ENSG00000162367	TAL1	protein_coding	TAL bHLH transcription factor 1, erythroid differentiation factor [Source:HGNC Symbol;Acc:HGNC:11556]	590.153	574.659	556.869	25.6745	21.1772	28.7477	242.82	4.45372	0.205465	21.6763	3.43259e-104	3.41115e-102	3.7817	0.15407
ENSG00000013293	SLC7A14	protein_coding	solute carrier family 7 member 14 [Source:HGNC Symbol;Acc:HGNC:29326]	3064.26	3078.45	3165.72	1565.12	1447.75	1584.63	2322.81	1.00847	0.0465435	21.6672	4.17993e-104	4.13969e-102	0.997539	0.0460192
ENSG00000151834	GABRA2	protein_coding	gamma-aminobutyric acid type A receptor subunit alpha2 [Source:HGNC Symbol;Acc:HGNC:4076]	4444.53	4182.55	4760.84	1873.21	1886.7	1831.44	3027.83	1.26165	0.0582326	21.6656	4.32954e-104	4.27333e-102	1.24049	0.0572293
ENSG00000273706	LHX1	protein_coding	LIM homeobox 1 [Source:HGNC Symbol;Acc:HGNC:6593]	2288.2	2175.1	2651.99	736.344	669.97	797.222	1600.87	1.67859	0.0775007	21.6591	4.99235e-104	4.91089e-102	1.62853	0.0750836
ENSG00000125430	HS3ST3B1	protein_coding	heparan sulfate-glucosamine 3-sulfotransferase 3B1 [Source:HGNC Symbol;Acc:HGNC:5198]	5225.99	5653.94	5465.75	10031.5	11029.5	10066.6	8093.38	-0.926978	0.0428109	-21.6529	5.71304e-104	5.6009e-102	-0.918409	0.0424135
ENSG00000107819	SFXN3	protein_coding	sideroflexin 3 [Source:HGNC Symbol;Acc:HGNC:16087]	17797.6	18090.2	18303.1	11422.1	12329	11961.8	15555.5	0.603609	0.0279036	21.6319	9.00115e-104	8.79485e-102	0.601216	0.027793
ENSG00000179598	PLD6	protein_coding	phospholipase D family member 6 [Source:HGNC Symbol;Acc:HGNC:30447]	78.9033	57.3556	77.4518	602.837	544.832	546.907	313.915	-2.98461	0.138135	-21.6064	1.56208e-103	1.52117e-101	-2.72718	0.121619
ENSG00000198744	MTCO3P12	unprocessed_pseudogene	MT-CO3 pseudogene 12 [Source:HGNC Symbol;Acc:HGNC:52042]	152.402	132.359	96.0795	2312.76	2731.86	2831.29	1613.84	-4.37302	0.202502	-21.5949	2.00446e-103	1.94547e-101	-3.59784	0.165269
ENSG00000151929	BAG3	protein_coding	BAG cochaperone 3 [Source:HGNC Symbol;Acc:HGNC:939]	2368.18	2260.03	2233.36	4316.39	4689.79	4807.87	3477.83	-1.00983	0.0467993	-21.5779	2.8969e-103	2.8023e-101	-0.998701	0.0462756
ENSG00000180537	RNF182	protein_coding	ring finger protein 182 [Source:HGNC Symbol;Acc:HGNC:28522]	1213.81	1311.46	1208.84	395.387	435.095	377.927	822.159	1.64591	0.0763718	21.5512	5.15682e-103	4.97189e-101	1.59832	0.0739263
ENSG00000138669	PRKG2	protein_coding	protein kinase cGMP-dependent 2 [Source:HGNC Symbol;Acc:HGNC:9416]	1818.02	1804.5	2070.61	4374.93	4402.93	4331.08	3018.14	-1.20166	0.0557636	-21.5492	5.38527e-103	5.17502e-101	-1.18309	0.0548847
ENSG00000164116	GUCY1A1	protein_coding	guanylate cyclase 1 soluble subunit alpha 1 [Source:HGNC Symbol;Acc:HGNC:4685]	2265.5	2301.95	2533.36	812.341	721.95	819.659	1472.04	1.5826	0.0734983	21.5325	7.71945e-103	7.39366e-101	1.54162	0.0714684
ENSG00000118946	PCDH17	protein_coding	protocadherin 17 [Source:HGNC Symbol;Acc:HGNC:14267]	19340	17858.6	18086.5	9871.33	10480.8	9658.52	14142.7	0.883431	0.0410776	21.5064	1.35585e-102	1.29437e-100	0.875932	0.0407274
ENSG00000258732		unprocessed_pseudogene	arginine-glutamic acid dipeptide (RE) repeats (RERE) pseudogene	995.479	1047.84	912.755	253.664	248.351	232.085	614.738	2.01649	0.0938193	21.4934	1.79658e-102	1.70951e-100	1.92971	0.0891793
ENSG00000091010	POU4F3	protein_coding	POU class 4 homeobox 3 [Source:HGNC Symbol;Acc:HGNC:9220]	1360.81	1292.71	1566.68	386.144	311.883	341.466	856.298	2.0104	0.0936796	21.4604	3.6516e-102	3.46331e-100	1.92518	0.0893143
ENSG00000125355	TMEM255A	protein_coding	transmembrane protein 255A [Source:HGNC Symbol;Acc:HGNC:26086]	7800.62	7658.08	8064.79	14977.5	14227.2	14866.8	10445.7	-0.906404	0.0422386	-21.4591	3.75161e-102	3.54661e-100	-0.898326	0.0418596
ENSG00000281566		lncRNA	novel transcript	162.13	151.11	124.511	845.204	843.238	838.59	498.835	-2.53311	0.118126	-21.4441	5.18295e-102	4.88388e-100	-2.3662	0.108884
ENSG00000235531	MSC-AS1	lncRNA	MSC antisense RNA 1 [Source:HGNC Symbol;Acc:HGNC:48724]	4466.14	4621.54	5014.76	9137.03	8877.1	8716.85	6750.71	-0.92186	0.0430573	-21.4101	1.07594e-101	1.01058e-99	-0.913276	0.0426534
ENSG00000135111	TBX3	protein_coding	T-box transcription factor 3 [Source:HGNC Symbol;Acc:HGNC:11602]	7260.18	7127.54	7364.79	12923.5	11836.1	12821.5	9188.24	-0.790905	0.0370098	-21.3702	2.53165e-101	2.37023e-99	-0.785488	0.0367543
ENSG00000248275	TRIM52-AS1	lncRNA	TRIM52 antisense RNA 1 (head to head) [Source:HGNC Symbol;Acc:HGNC:49006]	2324.95	2257.83	2285.32	978.711	1022.28	952.179	1620.24	1.22504	0.0574483	21.3242	6.76621e-101	6.31448e-99	1.20488	0.0564557
ENSG00000169047	IRS1	protein_coding	insulin receptor substrate 1 [Source:HGNC Symbol;Acc:HGNC:6125]	9424.08	8991.6	9527.56	4696.38	5074.83	4691.48	7329.68	0.953824	0.0447403	21.3191	7.54728e-101	7.0209e-99	0.944191	0.0442856
ENSG00000151632	AKR1C2	protein_coding	aldo-keto reductase family 1 member C2 [Source:HGNC Symbol;Acc:HGNC:385]	4090	3955.33	4452.99	1757.16	1982.96	1823.72	3011.58	1.17473	0.0551133	21.3148	8.27129e-101	7.66991e-99	1.15687	0.0542569
ENSG00000175832	ETV4	protein_coding	ETS variant transcription factor 4 [Source:HGNC Symbol;Acc:HGNC:3493]	5629.16	5682.62	6119.67	9535.5	9764.62	9455.18	7593.42	-0.720271	0.0338004	-21.3095	9.26057e-101	8.56e-99	-0.716128	0.0336047
ENSG00000113361	CDH6	protein_coding	cadherin 6 [Source:HGNC Symbol;Acc:HGNC:1765]	5743.73	5749.9	6301.05	11007.2	10650.2	10836.5	8053.83	-0.868816	0.0407971	-21.296	1.23556e-100	1.13848e-98	-0.861574	0.0404545
ENSG00000171132	PRKCE	protein_coding	protein kinase C epsilon [Source:HGNC Symbol;Acc:HGNC:9401]	25495.5	25138.3	25571.8	39615.7	38149.8	38507.1	30821.2	-0.609756	0.0288042	-21.169	1.84516e-99	1.69481e-97	-0.607205	0.0286835
ENSG00000155886	SLC24A2	protein_coding	solute carrier family 24 member 2 [Source:HGNC Symbol;Acc:HGNC:10976]	3358.25	3086.17	3560.82	1070.11	987.628	993.547	2088.02	1.71218	0.0809056	21.1627	2.10618e-99	1.92848e-97	1.65753	0.0782326
ENSG00000100867	DHRS2	protein_coding	dehydrogenase/reductase 2 [Source:HGNC Symbol;Acc:HGNC:18349]	1936.91	2162.97	1909.82	4328.72	4449.14	4758.79	3353.09	-1.17374	0.0554976	-21.1494	2.79373e-99	2.55e-97	-1.15562	0.0546282
ENSG00000279672		TEC	TEC	1583.47	1556.32	1396.09	470.357	469.749	476.791	971.97	1.67647	0.0793105	21.138	3.55495e-99	3.23467e-97	1.62506	0.0766676
ENSG00000135406	PRPH	protein_coding	peripherin [Source:HGNC Symbol;Acc:HGNC:9461]	40848.1	42725.5	42358.3	86221.1	84063.9	86712.1	65709.5	-1.02917	0.0487658	-21.1044	7.24898e-99	6.57535e-97	-1.0169	0.0481839
ENSG00000165895	ARHGAP42	protein_coding	Rho GTPase activating protein 42 [Source:HGNC Symbol;Acc:HGNC:26545]	960.891	1004.83	1020.6	2287.08	2246.71	2426.72	1713.15	-1.22446	0.0581012	-21.0747	1.35853e-98	1.22846e-96	-1.20379	0.0570824
ENSG00000112276	BVES	protein_coding	blood vessel epicardial substance [Source:HGNC Symbol;Acc:HGNC:1152]	616.094	701.504	676.478	1739.7	1676.85	1765.53	1168.75	-1.38099	0.0655371	-21.0719	1.44099e-98	1.29898e-96	-1.35197	0.0640682
ENSG00000206077	ZDHHC11B	protein_coding	zinc finger DHHC-type containing 11B [Source:HGNC Symbol;Acc:HGNC:32962]	2378.99	2607.48	2384.34	812.341	839.388	705.37	1727.28	1.65602	0.0786528	21.0548	2.0678e-98	1.85828e-96	1.60471	0.076138
ENSG00000101489	CELF4	protein_coding	CUGBP Elav-like family member 4 [Source:HGNC Symbol;Acc:HGNC:14015]	33162.1	33025.8	33995.5	22429.2	23539.4	22254.2	27686.4	0.555924	0.0264101	21.0497	2.30168e-98	2.0621e-96	0.553966	0.0263168
ENSG00000146426	TIAM2	protein_coding	TIAM Rac1 associated GEF 2 [Source:HGNC Symbol;Acc:HGNC:11806]	3620.9	3661.94	3725.53	6362.14	5981.6	6530.63	4995.02	-0.781972	0.0372088	-21.0158	4.70509e-98	4.2024e-96	-0.776529	0.0369467
ENSG00000178104	PDE4DIP	protein_coding	phosphodiesterase 4D interacting protein [Source:HGNC Symbol;Acc:HGNC:15580]	39779.2	40117	40416.1	27889.7	28152.2	28730.1	33160.7	0.504788	0.0240612	20.9793	1.0131e-97	9.0209e-96	0.503314	0.0239907
ENSG00000122367	LDB3	protein_coding	LIM domain binding 3 [Source:HGNC Symbol;Acc:HGNC:15710]	252.923	306.632	286.278	998.224	968.376	1109.24	731.237	-1.87044	0.0891987	-20.9694	1.24924e-97	1.10897e-95	-1.79652	0.0852755
ENSG00000139364	TMEM132B	protein_coding	transmembrane protein 132B [Source:HGNC Symbol;Acc:HGNC:29397]	4476.95	4263.07	4708.88	1719.16	1765.41	1715.74	3333.39	1.37261	0.0657403	20.8792	8.27189e-97	7.32075e-95	1.34278	0.0642933
ENSG00000164929	BAALC	protein_coding	BAALC binder of MAP3K1 and KLF4 [Source:HGNC Symbol;Acc:HGNC:14333]	16768.6	16501.9	17436.5	25815.2	27097.2	26618.9	22326.4	-0.648718	0.0310799	-20.8726	9.50895e-97	8.39007e-95	-0.645549	0.0309279
ENSG00000136630	HLX	protein_coding	H2.0 like homeobox [Source:HGNC Symbol;Acc:HGNC:4978]	243.195	314.353	327.455	1235.46	1278.33	1199.69	788.929	-2.06453	0.0991154	-20.8295	2.33734e-96	2.0557e-94	-1.96584	0.0939563
ENSG00000248905	FMN1	protein_coding	formin 1 [Source:HGNC Symbol;Acc:HGNC:3768]	154.564	132.359	182.355	984.873	902.919	920.627	496.355	-2.5782	0.123777	-20.8294	2.34396e-96	2.0557e-94	-2.39988	0.113753
ENSG00000150722	PPP1R1C	protein_coding	protein phosphatase 1 regulatory inhibitor subunit 1C [Source:HGNC Symbol;Acc:HGNC:14940]	9902.9	9753.77	10738.4	18489.7	17865.9	17560.6	13648.2	-0.826541	0.0396834	-20.8284	2.39451e-96	2.09373e-94	-0.820002	0.0393683
ENSG00000205856	C22orf42	protein_coding	chromosome 22 open reading frame 42 [Source:HGNC Symbol;Acc:HGNC:27160]	875.502	939.75	945.108	207.45	196.371	175.291	568.828	2.2648	0.108934	20.7907	5.25872e-96	4.58437e-94	2.13631	0.101798
ENSG00000157890	MEGF11	protein_coding	multiple EGF like domains 11 [Source:HGNC Symbol;Acc:HGNC:29635]	1769.38	1723.98	2048.06	545.326	517.879	523.067	1182.51	1.80367	0.0867599	20.7892	5.42284e-96	4.71334e-94	1.7375	0.0833786
ENSG00000183044	ABAT	protein_coding	4-aminobutyrate aminotransferase [Source:HGNC Symbol;Acc:HGNC:23]	9774.28	9999.74	9959.91	6664.07	6794.03	6575.5	8433.2	0.572118	0.0275626	20.757	1.05903e-95	9.17728e-94	0.569907	0.0274555
ENSG00000106853	PTGR1	protein_coding	prostaglandin reductase 1 [Source:HGNC Symbol;Acc:HGNC:18429]	1751	1878.4	1958.85	696.292	716.175	778.992	1308.22	1.34342	0.0648585	20.7131	2.63995e-95	2.28094e-93	1.3153	0.0634202
ENSG00000072657	TRHDE	protein_coding	thyrotropin releasing hormone degrading enzyme [Source:HGNC Symbol;Acc:HGNC:30748]	2411.41	2343.86	2350.03	1029.03	1029.98	954.983	1567.74	1.24341	0.0600446	20.7082	2.92466e-95	2.51945e-93	1.2217	0.058933
ENSG00000118515	SGK1	protein_coding	serum/glucocorticoid regulated kinase 1 [Source:HGNC Symbol;Acc:HGNC:10810]	1228.95	1227.63	1138.25	385.117	371.564	350.581	764.307	1.70393	0.082427	20.672	6.19254e-95	5.31883e-93	1.64759	0.0794059
ENSG00000134874	DZIP1	protein_coding	DAZ interacting zinc finger protein 1 [Source:HGNC Symbol;Acc:HGNC:20908]	8902.02	8812.92	8607.94	4920.26	5047.88	4988.77	6885.92	0.816216	0.0394962	20.6657	7.05102e-95	6.03837e-93	0.809803	0.039183
ENSG00000070540	WIPI1	protein_coding	WD repeat domain, phosphoinositide interacting 1 [Source:HGNC Symbol;Acc:HGNC:25471]	3101.01	2898.67	3012.78	5506.66	5475.27	5407.37	4112.98	-0.862226	0.0417323	-20.6609	7.79251e-95	6.6538e-93	-0.854719	0.0413638
ENSG00000177613	CSTF2T	protein_coding	cleavage stimulation factor subunit 2 tau variant [Source:HGNC Symbol;Acc:HGNC:17086]	4636.92	4339.18	4415.73	2529.45	2581.69	2565.55	3520.22	0.80362	0.0388997	20.6588	8.14245e-95	6.93228e-93	0.797487	0.0385966
ENSG00000145864	GABRB2	protein_coding	gamma-aminobutyric acid type A receptor subunit beta2 [Source:HGNC Symbol;Acc:HGNC:4082]	978.185	956.295	1210.8	122.211	123.213	105.876	541.117	3.17784	0.15394	20.6434	1.12013e-94	9.50871e-93	2.84663	0.135278
ENSG00000108231	LGI1	protein_coding	leucine rich glioma inactivated 1 [Source:HGNC Symbol;Acc:HGNC:6572]	887.392	944.162	1019.62	2310.7	2173.55	2322.25	1562.95	-1.25785	0.0609353	-20.6424	1.14165e-94	9.66317e-93	-1.23481	0.0597712
ENSG00000057704	TMCC3	protein_coding	transmembrane and coiled-coil domain family 3 [Source:HGNC Symbol;Acc:HGNC:29199]	1800.72	1733.91	1750.02	3537.94	3315.2	3634.13	2568.57	-0.993807	0.0482059	-20.6159	1.97755e-94	1.669e-92	-0.982338	0.047635
ENSG00000286619		lncRNA	novel transcript, antisense to PM20D1	29.1834	27.5748	37.2553	453.925	471.674	456.457	263.796	-3.86721	0.187823	-20.5896	3.39864e-94	2.86006e-92	-3.32578	0.146585
ENSG00000158292	GPR153	protein_coding	G protein-coupled receptor 153 [Source:HGNC Symbol;Acc:HGNC:23618]	29718.4	29562.4	28846.4	19120.3	19610.1	19227.3	25021.3	0.605104	0.0294811	20.5252	1.28331e-93	1.07683e-91	0.602439	0.0293512
ENSG00000140600	SH3GL3	protein_coding	SH3 domain containing GRB2 like 3, endophilin A3 [Source:HGNC Symbol;Acc:HGNC:10832]	3859.78	3949.82	3911.81	2102.23	2233.23	2282.99	2991.01	0.823727	0.0401609	20.5107	1.72966e-93	1.4472e-91	0.817091	0.0398278
ENSG00000100167	SEPTIN3	protein_coding	septin 3 [Source:HGNC Symbol;Acc:HGNC:10750]	157604	157061	155672	115101	115237	114772	139605	0.446664	0.0218138	20.4762	3.51089e-93	2.92913e-91	0.445587	0.0217612
ENSG00000103154	NECAB2	protein_coding	N-terminal EF-hand calcium binding protein 2 [Source:HGNC Symbol;Acc:HGNC:23746]	12936.9	13208.3	13511.9	7823.53	7643.05	7850.92	10680	0.765217	0.0374701	20.4221	1.06405e-92	8.85195e-91	0.759791	0.0372032
ENSG00000078114	NEBL	protein_coding	nebulette [Source:HGNC Symbol;Acc:HGNC:16932]	9811.03	9577.29	10010.9	4932.58	5205.74	5051.88	7287.68	0.954141	0.0467751	20.3985	1.72537e-92	1.43127e-90	0.943695	0.0462582
ENSG00000114115	RBP1	protein_coding	retinol binding protein 1 [Source:HGNC Symbol;Acc:HGNC:9919]	13222.2	13409.1	13261.9	24827.2	25181.6	24495.8	19328.1	-0.900963	0.0442259	-20.3719	2.97158e-92	2.45805e-90	-0.892107	0.0437904
ENSG00000213626	LBH	protein_coding	LBH regulator of WNT signaling pathway [Source:HGNC Symbol;Acc:HGNC:29532]	36136.6	35867.1	35116.1	23387.4	23229.5	23864.8	29345.2	0.603388	0.0296775	20.3315	6.76962e-92	5.58388e-90	0.600706	0.0295452
ENSG00000196628	TCF4	protein_coding	transcription factor 4 [Source:HGNC Symbol;Acc:HGNC:11634]	2294.68	2307.46	2437.28	4383.15	4127.63	4381.57	3401.83	-0.875835	0.0432931	-20.2304	5.29252e-91	4.35318e-89	-0.86757	0.0428783
ENSG00000114646	CSPG5	protein_coding	chondroitin sulfate proteoglycan 5 [Source:HGNC Symbol;Acc:HGNC:2467]	5438.92	5224.88	5403	3033.7	2907.05	3033.23	4072.58	0.83711	0.0415351	20.1543	2.46905e-90	2.02511e-88	0.829906	0.0411701
ENSG00000186897	C1QL4	protein_coding	complement C1q like 4 [Source:HGNC Symbol;Acc:HGNC:31416]	706.887	762.168	619.615	129.399	113.587	128.313	381.872	2.47262	0.122697	20.1523	2.57008e-90	2.10205e-88	2.30546	0.112396
ENSG00000002746	HECW1	protein_coding	HECT, C2 and WW domain containing E3 ubiquitin protein ligase 1 [Source:HGNC Symbol;Acc:HGNC:22195]	20620.8	20216.8	20205.1	13936.1	13366.7	13535.9	16790.8	0.579096	0.0287444	20.1464	2.89522e-90	2.36135e-88	0.576683	0.028624
ENSG00000110400	NECTIN1	protein_coding	nectin cell adhesion molecule 1 [Source:HGNC Symbol;Acc:HGNC:9706]	20051.2	19810.9	20116.9	30771.4	31850.5	31046.1	26385.2	-0.642659	0.0319096	-20.14	3.29239e-90	2.67778e-88	-0.639351	0.0317452
ENSG00000164236	ANKRD33B	protein_coding	ankyrin repeat domain 33B [Source:HGNC Symbol;Acc:HGNC:35240]	690.674	689.371	678.439	1950.23	1886.7	2015.84	1393.39	-1.51042	0.0750057	-20.1374	3.47156e-90	2.81564e-88	-1.46804	0.0728215
ENSG00000099954	CECR2	protein_coding	CECR2 histone acetyl-lysine reader [Source:HGNC Symbol;Acc:HGNC:1840]	7483.92	7242.25	7192.24	13008.7	13054.8	12770.3	10294.5	-0.824869	0.0410401	-20.0991	7.51483e-90	6.07804e-88	-0.81787	0.0406908
ENSG00000113657	DPYSL3	protein_coding	dihydropyrimidinase like 3 [Source:HGNC Symbol;Acc:HGNC:3015]	422657	425905	429381	339356	336558	338084	383985	0.333746	0.0166405	20.0563	1.77968e-89	1.43542e-87	0.333277	0.0166171
ENSG00000139318	DUSP6	protein_coding	dual specificity phosphatase 6 [Source:HGNC Symbol;Acc:HGNC:3072]	11691.7	12605	12117.8	21942.4	21920.3	21780.2	17475	-0.850104	0.0424658	-20.0186	3.79407e-89	3.05171e-87	-0.842383	0.0420796
ENSG00000146005	PSD2	protein_coding	pleckstrin and Sec7 domain containing 2 [Source:HGNC Symbol;Acc:HGNC:19092]	19117.3	19410.5	18898.2	13629	13555.3	13549.3	15982.7	0.495344	0.0248353	19.9452	1.65145e-88	1.32466e-86	0.493807	0.0247576
ENSG00000187244	BCAM	protein_coding	basal cell adhesion molecule (Lutheran blood group) [Source:HGNC Symbol;Acc:HGNC:6722]	2039.6	2174	2154.93	5720.27	5887.26	5124.1	3712.63	-1.39154	0.0698881	-19.911	3.26521e-88	2.6119e-86	-1.35801	0.0681831
ENSG00000203727	SAMD5	protein_coding	sterile alpha motif domain containing 5 [Source:HGNC Symbol;Acc:HGNC:21180]	2544.36	2567.77	2636.3	1041.36	956.825	1015.28	1861.53	1.35741	0.0681982	19.9039	3.76126e-88	3.00046e-86	1.32595	0.0665659
ENSG00000139269	INHBE	protein_coding	inhibin subunit beta E [Source:HGNC Symbol;Acc:HGNC:24029]	234.548	228.32	254.905	843.15	798.958	872.246	581.535	-1.8131	0.0911753	-19.8858	5.39841e-88	4.29469e-86	-1.73778	0.0869128
ENSG00000139946	PELI2	protein_coding	pellino E3 ubiquitin protein ligase family member 2 [Source:HGNC Symbol;Acc:HGNC:8828]	14952.7	15096.7	15450.2	27034.2	26569.7	26339.9	21185.8	-0.813063	0.0409067	-19.876	6.55998e-88	5.20455e-86	-0.806213	0.0405616
ENSG00000149294	NCAM1	protein_coding	neural cell adhesion molecule 1 [Source:HGNC Symbol;Acc:HGNC:7656]	222080	221726	225417	161508	157657	157753	187811	0.48872	0.0246425	19.8324	1.5631e-87	1.23676e-85	0.487219	0.0245668
ENSG00000100441	KHNYN	protein_coding	KH and NYN domain containing [Source:HGNC Symbol;Acc:HGNC:20166]	1602.93	1663.31	1621.59	3064.51	3519.27	3268.12	2462.91	-1.00621	0.0508816	-19.7755	4.83918e-87	3.8185e-85	-0.993118	0.0502074
ENSG00000176842	IRX5	protein_coding	iroquois homeobox 5 [Source:HGNC Symbol;Acc:HGNC:14361]	1294.88	1403.01	1172.56	358.416	340.761	352.685	780.696	1.87475	0.0948774	19.7597	6.62462e-87	5.21322e-85	1.79378	0.0904105
ENSG00000187688	TRPV2	protein_coding	transient receptor potential cation channel subfamily V member 2 [Source:HGNC Symbol;Acc:HGNC:18082]	1847.2	1847.51	1997.08	4260.94	4181.54	4331.78	3353.3	-1.16673	0.059055	-19.7567	7.02471e-87	5.51317e-85	-1.14622	0.0580069
ENSG00000102699	PARP4	protein_coding	poly(ADP-ribose) polymerase family member 4 [Source:HGNC Symbol;Acc:HGNC:271]	1944.48	1960.02	2030.41	3928.2	3696.39	3803.81	2872.25	-0.94686	0.0479708	-19.7383	1.01174e-86	7.91908e-85	-0.935963	0.0474086
ENSG00000149571	KIRREL3	protein_coding	kirre like nephrin family adhesion molecule 3 [Source:HGNC Symbol;Acc:HGNC:23204]	10484.4	10326.2	10694.2	18586.3	18403	18927.2	14524.2	-0.827955	0.0420139	-19.7067	1.88883e-86	1.47445e-84	-0.820607	0.0416401
ENSG00000086598	TMED2	protein_coding	transmembrane p24 trafficking protein 2 [Source:HGNC Symbol;Acc:HGNC:16996]	22478.8	22963.2	23792.4	15209.6	14675.8	15222.9	18739	0.617101	0.0313509	19.6837	2.97511e-86	2.31621e-84	0.614046	0.031195
ENSG00000008513	ST3GAL1	protein_coding	ST3 beta-galactoside alpha-2,3-sialyltransferase 1 [Source:HGNC Symbol;Acc:HGNC:10862]	7612.55	7720.95	7846.16	4790.86	4915.04	4670.44	6268.98	0.692427	0.0353568	19.584	2.11869e-85	1.64507e-83	0.688054	0.0351316
ENSG00000265179		lncRNA	novel transcript, antisense to ADCYAP1	1870.98	1894.94	1903.94	3493.78	3473.06	3521.94	2762.71	-0.888154	0.0453646	-19.5782	2.37467e-85	1.83891e-83	-0.878918	0.0448851
ENSG00000154310	TNIK	protein_coding	TRAF2 and NCK interacting kinase [Source:HGNC Symbol;Acc:HGNC:30765]	18756.3	19309	18530.6	12515.8	12053.7	12064.2	15371.5	0.627097	0.032042	19.5711	2.72802e-85	2.10695e-83	0.623854	0.0318755
ENSG00000006756	ARSD	protein_coding	arylsulfatase D [Source:HGNC Symbol;Acc:HGNC:717]	2952.93	2983.6	2888.27	5620.66	5765.98	5312.01	4124.25	-0.917656	0.0468945	-19.5685	2.86809e-85	2.20926e-83	-0.907576	0.0463736
ENSG00000070886	EPHA8	protein_coding	EPH receptor A8 [Source:HGNC Symbol;Acc:HGNC:3391]	5962.06	5894.4	6358.89	2977.21	3138.08	3230.26	4593.59	0.962442	0.0492383	19.5466	4.41003e-85	3.38805e-83	0.950745	0.0486325
ENSG00000111361	EIF2B1	protein_coding	eukaryotic translation initiation factor 2B subunit alpha [Source:HGNC Symbol;Acc:HGNC:3257]	8319.43	8518.42	8685.39	5413.21	5550.35	5418.58	6893.16	0.641549	0.0328782	19.5129	8.53047e-85	6.53636e-83	0.638059	0.0326974
ENSG00000119866	BCL11A	protein_coding	BAF chromatin remodeling complex subunit BCL11A [Source:HGNC Symbol;Acc:HGNC:13221]	4326.71	4197.99	4714.76	2222.38	2196.65	2292.1	3183.26	0.978155	0.0501407	19.5082	9.34939e-85	7.14504e-83	0.966031	0.0495019
ENSG00000165246	NLGN4Y	protein_coding	neuroligin 4 Y-linked [Source:HGNC Symbol;Acc:HGNC:15529]	532.868	525.025	464.711	11.2968	5.7756	10.5174	238.82	5.67927	0.292137	19.4404	3.51077e-84	2.676e-82	4.33372	0.16498
ENSG00000198521	ZNF43	protein_coding	zinc finger protein 43 [Source:HGNC Symbol;Acc:HGNC:13109]	2461.13	2453.06	2625.52	4401.63	4229.67	4291.12	3359.81	-0.777842	0.0400334	-19.4298	4.3187e-84	3.28323e-82	-0.771599	0.0397068
ENSG00000022556	NLRP2	protein_coding	NLR family pyrin domain containing 2 [Source:HGNC Symbol;Acc:HGNC:22948]	5933.96	6091.83	6256.93	3763.88	3727.19	3892.85	4927.02	0.68061	0.0350511	19.4176	5.47572e-84	4.15199e-82	0.676399	0.0348311
ENSG00000139915	MDGA2	protein_coding	MAM domain containing glycosylphosphatidylinositol anchor 2 [Source:HGNC Symbol;Acc:HGNC:19835]	2327.11	2287.61	2258.85	965.361	981.853	919.224	1572.8	1.26691	0.0653747	19.3792	1.15686e-83	8.74918e-82	1.24038	0.063943
ENSG00000197329	PELI1	protein_coding	pellino E3 ubiquitin protein ligase 1 [Source:HGNC Symbol;Acc:HGNC:8827]	9790.49	9951.2	9873.64	15761.1	14743.2	15058.2	11987.2	-0.622466	0.032149	-19.3619	1.61743e-83	1.22007e-81	-0.619233	0.0319813
ENSG00000101746	NOL4	protein_coding	nucleolar protein 4 [Source:HGNC Symbol;Acc:HGNC:7870]	7295.85	7733.09	7215.77	4364.66	4237.37	4162.1	5754.15	0.801567	0.0414515	19.3375	2.599e-83	1.95543e-81	0.794664	0.0410902
ENSG00000151376	ME3	protein_coding	malic enzyme 3 [Source:HGNC Symbol;Acc:HGNC:6985]	3064.26	2929.55	3076.5	1475.77	1470.85	1392.51	2203.41	1.06769	0.0553501	19.2897	6.54951e-83	4.915e-81	1.05141	0.0544812
ENSG00000157445	CACNA2D3	protein_coding	calcium voltage-gated channel auxiliary subunit alpha2delta 3 [Source:HGNC Symbol;Acc:HGNC:15460]	1794.24	1776.92	1883.35	3623.18	3432.63	3450.42	2561.24	-0.946048	0.0490507	-19.2871	6.88701e-83	5.15499e-81	-0.934772	0.0484526
ENSG00000092820	EZR	protein_coding	ezrin [Source:HGNC Symbol;Acc:HGNC:12691]	5967.47	5919.76	5997.12	9145.25	9265.99	9414.51	8041.19	-0.638067	0.0331093	-19.2715	9.3178e-83	6.95657e-81	-0.634511	0.0329244
ENSG00000008838	MED24	protein_coding	mediator complex subunit 24 [Source:HGNC Symbol;Acc:HGNC:22963]	28545.7	27881.5	27893.4	18352.1	17817.7	18446.9	23326.6	0.625746	0.0324868	19.2616	1.12941e-82	8.41052e-81	0.622412	0.0323133
ENSG00000159251	ACTC1	protein_coding	actin alpha cardiac muscle 1 [Source:HGNC Symbol;Acc:HGNC:143]	1504.57	1422.86	1507.86	589.486	535.206	582.666	1020.65	1.36747	0.0712071	19.2041	3.42155e-82	2.54146e-80	1.33338	0.0693086
ENSG00000102547	CAB39L	protein_coding	calcium binding protein 39 like [Source:HGNC Symbol;Acc:HGNC:20290]	5676.71	5645.12	5853.01	3633.45	3596.28	3738.6	4710.14	0.644082	0.0335469	19.1994	3.74219e-82	2.77255e-80	0.640425	0.0333537
ENSG00000050030	NEXMIF	protein_coding	neurite extension and migration factor [Source:HGNC Symbol;Acc:HGNC:29433]	7101.3	6822.01	6809.88	3325.36	3055.29	3093.53	5111.99	1.12866	0.0588462	19.1798	5.45644e-82	4.03236e-80	1.10915	0.0578193
ENSG00000183715	OPCML	protein_coding	opioid binding protein/cell adhesion molecule like [Source:HGNC Symbol;Acc:HGNC:8143]	3037.24	2959.33	3022.58	1546.63	1457.38	1370.77	2128.71	1.04704	0.0546427	19.1615	7.7602e-82	5.72035e-80	1.03162	0.0538099
ENSG00000135862	LAMC1	protein_coding	laminin subunit gamma 1 [Source:HGNC Symbol;Acc:HGNC:6492]	4436.96	4473.74	4439.26	6894.11	7082.81	7125.21	5835.98	-0.660519	0.0344987	-19.1462	1.04062e-81	7.65146e-80	-0.656543	0.0342897
ENSG00000204103	MAFB	protein_coding	MAF bZIP transcription factor B [Source:HGNC Symbol;Acc:HGNC:6408]	2922.66	2781.75	3140.23	5627.85	6041.28	6057.34	4382.86	-1.00196	0.0523764	-19.13	1.4214e-81	1.04249e-79	-0.988242	0.0516523
ENSG00000039560	RAI14	protein_coding	retinoic acid induced 14 [Source:HGNC Symbol;Acc:HGNC:14873]	37083.5	38292.6	41971	65727.7	64748.4	66186.9	52094.7	-0.744951	0.0389481	-19.1268	1.51154e-81	1.10582e-79	-0.739261	0.0386504
ENSG00000065618	COL17A1	protein_coding	collagen type XVII alpha 1 chain [Source:HGNC Symbol;Acc:HGNC:2194]	666.895	583.483	683.341	1507.61	1532.46	1564.99	1090.85	-1.25114	0.0655053	-19.0998	2.5332e-81	1.8486e-79	-1.22453	0.0640366
ENSG00000204967	PCDHA4	protein_coding	protocadherin alpha 4 [Source:HGNC Symbol;Acc:HGNC:8670]	3460.94	3468.91	3874.55	6397.05	6545.68	6837.74	5060.62	-0.872693	0.045696	-19.0978	2.63367e-81	1.91712e-79	-0.863553	0.0452135
ENSG00000142149	HUNK	protein_coding	hormonally up-regulated Neu-associated kinase [Source:HGNC Symbol;Acc:HGNC:13326]	7874.12	7510.28	7507.93	4675.84	4726.37	4772.11	6220.13	0.691142	0.0362136	19.0852	3.35471e-81	2.43589e-79	0.686567	0.0359717
ENSG00000184305	CCSER1	protein_coding	coiled-coil serine rich protein 1 [Source:HGNC Symbol;Acc:HGNC:29349]	2997.24	3230.67	3165.72	1527.12	1590.22	1607.77	2306.79	0.991262	0.0519514	19.0806	3.66346e-81	2.65346e-79	0.97797	0.0512336
ENSG00000198785	GRIN3A	protein_coding	glutamate ionotropic receptor NMDA type subunit 3A [Source:HGNC Symbol;Acc:HGNC:16767]	24396.3	23473.9	26089.5	13097.1	13674.7	12814.4	18772.3	0.902748	0.0473715	19.0568	5.7718e-81	4.17016e-79	0.892583	0.0468369
ENSG00000115183	TANC1	protein_coding	tetratricopeptide repeat, ankyrin repeat and coiled-coil containing 1 [Source:HGNC Symbol;Acc:HGNC:29364]	722.019	694.886	652.948	1615.44	1565.19	1607.06	1133.74	-1.2131	0.0636593	-19.0561	5.85085e-81	4.21681e-79	-1.1887	0.0623139
ENSG00000184708	EIF4ENIF1	protein_coding	eukaryotic translation initiation factor 4E nuclear import factor 1 [Source:HGNC Symbol;Acc:HGNC:16687]	7585.53	7434.17	7513.81	4999.34	4970.87	4957.22	6046.06	0.594218	0.0312387	19.0219	1.12405e-80	8.08125e-79	0.591323	0.0310839
ENSG00000206560	ANKRD28	protein_coding	ankyrin repeat domain 28 [Source:HGNC Symbol;Acc:HGNC:29024]	9424.08	9395.3	9400.1	13947.4	14421.7	14079.3	12019.2	-0.588114	0.0309295	-19.0146	1.29011e-80	9.25226e-79	-0.585266	0.0307795
ENSG00000198673	TAFA2	protein_coding	TAFA chemokine like family member 2 [Source:HGNC Symbol;Acc:HGNC:21589]	9691.05	9643.47	10199.1	6427.86	6018.18	6357.44	7570.49	0.64834	0.034108	19.0084	1.45191e-80	1.0387e-78	0.644588	0.0339074
ENSG00000165626	BEND7	protein_coding	BEN domain containing 7 [Source:HGNC Symbol;Acc:HGNC:23514]	2474.1	2419.97	2423.56	1164.59	1097.36	1154.81	1721.42	1.0936	0.0577405	18.9399	5.34903e-80	3.81735e-78	1.07563	0.0567522
ENSG00000136531	SCN2A	protein_coding	sodium voltage-gated channel alpha subunit 2 [Source:HGNC Symbol;Acc:HGNC:10588]	16734	16068.4	16254.1	9999.7	10346	9969.83	13207.8	0.695569	0.0367336	18.9355	5.81961e-80	4.14302e-78	0.690838	0.0364829
ENSG00000106688	SLC1A1	protein_coding	solute carrier family 1 member 1 [Source:HGNC Symbol;Acc:HGNC:10939]	5983.68	5874.54	6280.46	3584.16	3580.87	3479.87	4807.21	0.770772	0.0407615	18.9093	9.558e-80	6.78781e-78	0.764324	0.0404165
ENSG00000253301	LINC01606	lncRNA	long intergenic non-protein coding RNA 1606 [Source:HGNC Symbol;Acc:HGNC:51656]	399.921	413.622	410.789	41.0792	53.9056	46.2767	244.838	3.14717	0.166522	18.8994	1.15374e-79	8.17361e-78	2.76015	0.138313
ENSG00000112038	OPRM1	protein_coding	opioid receptor mu 1 [Source:HGNC Symbol;Acc:HGNC:8156]	2478.43	2338.35	2214.73	751.749	737.352	728.508	1552.34	1.66497	0.088191	18.8791	1.69507e-79	1.19794e-77	1.60182	0.0847288
ENSG00000172915	NBEA	protein_coding	neurobeachin [Source:HGNC Symbol;Acc:HGNC:7648]	45160.8	44793.7	44976	27493.3	27374.4	26839.8	35986.7	0.72383	0.038361	18.8689	2.05482e-79	1.44867e-77	0.718467	0.0380763
ENSG00000248049	UBA6-DT	lncRNA	UBA6 divergent transcript [Source:HGNC Symbol;Acc:HGNC:49083]	2857.81	2972.57	2889.25	1559.98	1701.88	1664.56	2290.53	0.827423	0.0439149	18.8415	3.44905e-79	2.42575e-77	0.819377	0.0434762
ENSG00000175874	CREG2	protein_coding	cellular repressor of E1A stimulated genes 2 [Source:HGNC Symbol;Acc:HGNC:14272]	1859.09	1900.46	1761.78	800.017	629.541	713.784	1276.6	1.35095	0.0717647	18.8247	4.7423e-79	3.32726e-77	1.31679	0.0698565
ENSG00000258289	CHURC1	protein_coding	churchill domain containing 1 [Source:HGNC Symbol;Acc:HGNC:20099]	7833.04	8093.76	8252.05	4758	4626.26	4636.79	6340.05	0.785843	0.0419178	18.7472	2.03966e-78	1.42761e-76	0.778909	0.0415445
ENSG00000078295	ADCY2	protein_coding	adenylate cyclase 2 [Source:HGNC Symbol;Acc:HGNC:233]	2029.87	2085.76	2259.83	1014.66	1018.43	1053.85	1646.69	1.04401	0.055707	18.7411	2.29026e-78	1.59917e-76	1.02759	0.0548026
ENSG00000263874	LINC00672	protein_coding	long intergenic non-protein coding RNA 672 [Source:HGNC Symbol;Acc:HGNC:44353]	1789.92	1704.12	1882.37	831.853	770.08	788.107	1298.92	1.16667	0.062347	18.7125	3.91384e-78	2.7263e-76	1.14414	0.0610829
ENSG00000133424	LARGE1	protein_coding	LARGE xylosyl- and glucuronyltransferase 1 [Source:HGNC Symbol;Acc:HGNC:6511]	1735.87	1568.46	1804.92	707.589	625.69	731.313	1165.98	1.29216	0.069075	18.7066	4.37728e-78	3.04185e-76	1.26195	0.0673657
ENSG00000166922	SCG5	protein_coding	secretogranin V [Source:HGNC Symbol;Acc:HGNC:10816]	23758.5	23868.8	24839.5	17259.4	17355.7	17170.8	20343.9	0.485254	0.0259405	18.7064	4.39201e-78	3.04295e-76	0.483606	0.0258521
ENSG00000231806	PCAT7	lncRNA	prostate cancer associated transcript 7 [Source:HGNC Symbol;Acc:HGNC:48824]	1545.64	1365.51	1486.29	3027.54	2910.9	3017.1	2107.99	-1.02765	0.054936	-18.7063	4.39977e-78	3.04295e-76	-1.01234	0.0540966
ENSG00000153814	JAZF1	protein_coding	JAZF zinc finger 1 [Source:HGNC Symbol;Acc:HGNC:28917]	7350.98	7561.02	8044.21	4677.89	4410.64	4458.69	6068.51	0.759973	0.0406958	18.6745	7.98681e-78	5.51071e-76	0.75365	0.0403538
ENSG00000100095	SEZ6L	protein_coding	seizure related 6 homolog like [Source:HGNC Symbol;Acc:HGNC:10763]	48046.7	48625.5	50113.3	33568.9	31914.1	33040.2	40756.8	0.574645	0.0308093	18.6517	1.22331e-77	8.42062e-76	0.571892	0.0306614
ENSG00000048740	CELF2	protein_coding	CUGBP Elav-like family member 2 [Source:HGNC Symbol;Acc:HGNC:2550]	9923.44	9362.21	10430.5	5583.69	5192.27	5208.94	7465.87	0.894014	0.0479663	18.6384	1.56947e-77	1.07779e-75	0.883715	0.0474096
ENSG00000180998	GPR137C	protein_coding	G protein-coupled receptor 137C [Source:HGNC Symbol;Acc:HGNC:25445]	6195.53	6087.42	6512.82	3450.65	3309.42	3561.2	4461.28	0.861282	0.0462349	18.6284	1.89162e-77	1.29596e-75	0.852197	0.0457368
ENSG00000151789	ZNF385D	protein_coding	zinc finger protein 385D [Source:HGNC Symbol;Acc:HGNC:26191]	5589.16	5528.2	5904.97	10336.5	9712.64	10058.2	7384.41	-0.823406	0.044262	-18.603	3.03702e-77	2.0758e-75	-0.815356	0.0438261
ENSG00000078018	MAP2	protein_coding	microtubule associated protein 2 [Source:HGNC Symbol;Acc:HGNC:6839]	264234	262312	267721	181736	178489	177044	220980	0.563985	0.0303519	18.5815	4.5361e-77	3.09315e-75	0.561361	0.0302107
ENSG00000171533	MAP6	protein_coding	microtubule associated protein 6 [Source:HGNC Symbol;Acc:HGNC:6868]	71120	69643	71400.8	52391.3	53967.2	53764.4	62348.6	0.406209	0.0219069	18.5426	9.36442e-77	6.37065e-75	0.405222	0.0218536
ENSG00000105722	ERF	protein_coding	ETS2 repressor factor [Source:HGNC Symbol;Acc:HGNC:3444]	2288.2	2292.02	1978.45	4551.57	4672.46	4752.48	3331.86	-1.09262	0.0589835	-18.5242	1.31841e-76	8.94829e-75	-1.07374	0.0579516
ENSG00000116991	SIPA1L2	protein_coding	signal induced proliferation associated 1 like 2 [Source:HGNC Symbol;Acc:HGNC:23800]	27420.5	26908.6	27843.4	36739.2	38294.2	37998.1	33307.9	-0.459585	0.0248106	-18.5238	1.3284e-76	8.99511e-75	-0.458152	0.0247332
ENSG00000148290	SURF1	protein_coding	SURF1 cytochrome c oxidase assembly factor [Source:HGNC Symbol;Acc:HGNC:11474]	3163.7	3282.51	3289.25	1779.76	1759.63	1813.91	2508.47	0.860304	0.0465134	18.4958	2.2307e-76	1.50699e-74	0.850965	0.0459962
ENSG00000108684	ASIC2	protein_coding	acid sensing ion channel subunit 2 [Source:HGNC Symbol;Acc:HGNC:99]	3254.49	3201.99	3267.68	5666.87	5997	5507.63	4438.57	-0.816928	0.0442006	-18.4823	2.86829e-76	1.93324e-74	-0.808911	0.0437635
ENSG00000101134	DOK5	protein_coding	docking protein 5 [Source:HGNC Symbol;Acc:HGNC:16173]	5762.1	5538.13	6027.52	10187.6	10557.8	10340	7821.96	-0.842329	0.0456672	-18.4449	5.72799e-76	3.85178e-74	-0.833529	0.0451879
ENSG00000197948	FCHSD1	protein_coding	FCH and double SH3 domains 1 [Source:HGNC Symbol;Acc:HGNC:25463]	1921.78	2094.58	1970.61	4309.21	4660.91	4274.29	3255.14	-1.14326	0.0621737	-18.3882	1.63334e-75	1.09581e-73	-1.12123	0.0609636
ENSG00000224189	HAGLR	lncRNA	HOXD antisense growth-associated long non-coding RNA [Source:HGNC Symbol;Acc:HGNC:43755]	669.057	733.49	673.537	1650.36	1873.22	1856.68	1183.81	-1.37264	0.0746843	-18.3793	1.92498e-75	1.28849e-73	-1.33533	0.0725671
ENSG00000204962	PCDHA8	protein_coding	protocadherin alpha 8 [Source:HGNC Symbol;Acc:HGNC:8674]	37.8303	57.3556	46.0789	417.981	377.339	450.146	228.067	-3.15283	0.171872	-18.344	3.68538e-75	2.46118e-73	-2.75797	0.142838
ENSG00000172020	GAP43	protein_coding	growth associated protein 43 [Source:HGNC Symbol;Acc:HGNC:4140]	238822	243101	248655	177779	181273	179840	218415	0.439101	0.0239388	18.3427	3.77764e-75	2.51702e-73	0.437827	0.0238693
ENSG00000181104	F2R	protein_coding	coagulation factor II thrombin receptor [Source:HGNC Symbol;Acc:HGNC:3537]	27603.2	27702.8	30605.2	45748.8	46634.1	46517.9	37544.5	-0.692965	0.0377928	-18.3359	4.28066e-75	2.84566e-73	-0.687978	0.0375207
ENSG00000263146	LINC01896	lncRNA	long intergenic non-protein coding RNA 1896 [Source:HGNC Symbol;Acc:HGNC:52715]	1398.64	1451.54	1227.46	434.412	396.591	470.48	886.537	1.63082	0.0889549	18.3331	4.5041e-75	2.98738e-73	1.56831	0.0853133
ENSG00000251664	PCDHA12	protein_coding	protocadherin alpha 12 [Source:HGNC Symbol;Acc:HGNC:8666]	2184.43	2207.09	2177.47	3734.1	3588.57	3641.84	2885.1	-0.740756	0.0404391	-18.3178	5.96479e-75	3.9472e-73	-0.734681	0.0401017
ENSG00000160097	FNDC5	protein_coding	fibronectin type III domain containing 5 [Source:HGNC Symbol;Acc:HGNC:20240]	8374.56	8364	8687.35	12877.3	13129.9	13026.2	11054	-0.617879	0.0337686	-18.2975	8.66861e-75	5.72344e-73	-0.614316	0.0335734
ENSG00000184831	APOO	protein_coding	apolipoprotein O [Source:HGNC Symbol;Acc:HGNC:28727]	4348.33	4360.13	4648.09	7276.15	7533.31	7175	5901.37	-0.716574	0.0391738	-18.2922	9.54866e-75	6.29023e-73	-0.711033	0.0388692
ENSG00000204580	DDR1	protein_coding	discoidin domain receptor tyrosine kinase 1 [Source:HGNC Symbol;Acc:HGNC:2730]	12960.7	12374.5	12534.5	7405.55	8051.19	7925.24	10186.4	0.696879	0.0381437	18.2699	1.43835e-74	9.45381e-73	0.691769	0.0378628
ENSG00000154556	SORBS2	protein_coding	sorbin and SH3 domain containing 2 [Source:HGNC Symbol;Acc:HGNC:24098]	15197	15418.7	15373.7	10792.5	10555.9	10642.2	12578.7	0.5231	0.0286372	18.2665	1.53018e-74	1.00347e-72	0.520949	0.0285183
ENSG00000185518	SV2B	protein_coding	synaptic vesicle glycoprotein 2B [Source:HGNC Symbol;Acc:HGNC:16874]	17341.4	18326.2	18529.6	11997.2	11535.8	11941.5	14209.5	0.610326	0.0334261	18.2589	1.75675e-74	1.14947e-72	0.606913	0.0332376
ENSG00000159176	CSRP1	protein_coding	cysteine and glycine rich protein 1 [Source:HGNC Symbol;Acc:HGNC:2469]	3939.76	3789.88	3878.47	6253.28	6179.9	6620.38	5172.19	-0.717491	0.0393815	-18.219	3.64825e-74	2.38175e-72	-0.711886	0.0390716
ENSG00000007237	GAS7	protein_coding	growth arrest specific 7 [Source:HGNC Symbol;Acc:HGNC:4169]	1658.05	1609.27	1841.2	674.725	708.474	636.656	1182.32	1.34904	0.0742709	18.1637	1.0003e-73	6.51582e-72	1.31217	0.0721527
ENSG00000182168	UNC5C	protein_coding	unc-5 netrin receptor C [Source:HGNC Symbol;Acc:HGNC:12569]	9833.73	10250.1	10596.2	18033.8	18299	17986.9	13964.8	-0.823854	0.0454247	-18.1367	1.63609e-73	1.06335e-71	-0.815323	0.0449533
ENSG00000089250	NOS1	protein_coding	nitric oxide synthase 1 [Source:HGNC Symbol;Acc:HGNC:7872]	1732.63	1679.86	1460.8	523.759	608.364	424.203	907.783	1.67381	0.0925067	18.0939	3.55691e-73	2.30661e-71	1.60705	0.0885496
ENSG00000145416	MARCHF1	protein_coding	membrane associated ring-CH-type finger 1 [Source:HGNC Symbol;Acc:HGNC:26077]	4800.13	4670.07	5109.86	2597.23	2512.39	2611.83	3533.64	0.91507	0.0507256	18.0396	9.52096e-73	6.16048e-71	0.90341	0.050066
ENSG00000225792	SNX10-AS1	lncRNA	SNX10 antisense RNA 1 [Source:HGNC Symbol;Acc:HGNC:55845]	2580.03	2760.79	2639.24	1420.31	1507.43	1403.03	2071.79	0.88907	0.049298	18.0346	1.04247e-72	6.7303e-71	0.878191	0.0486795
ENSG00000110042	DTX4	protein_coding	deltex E3 ubiquitin ligase 4 [Source:HGNC Symbol;Acc:HGNC:29151]	25657.6	25416.3	24985.6	18279.2	17921.7	18201.5	21713.9	0.482838	0.02678	18.0298	1.13672e-72	7.32255e-71	0.481088	0.0266826
ENSG00000107438	PDLIM1	protein_coding	PDZ and LIM domain 1 [Source:HGNC Symbol;Acc:HGNC:2067]	4984.96	4716.4	4698.09	9951.43	9797.35	9742.65	6651.46	-1.03435	0.0573974	-18.0209	1.33502e-72	8.58096e-71	-1.01748	0.0564535
ENSG00000114805	PLCH1	protein_coding	phospholipase C eta 1 [Source:HGNC Symbol;Acc:HGNC:29185]	1637.51	1618.09	1868.65	530.948	483.225	520.263	1014.51	1.734	0.0963265	18.0013	1.90227e-72	1.22001e-70	1.65777	0.0918417
ENSG00000143061	IGSF3	protein_coding	immunoglobulin superfamily member 3 [Source:HGNC Symbol;Acc:HGNC:5950]	34677.5	34765.2	36006.3	25697.1	24492.4	24999.3	29663.6	0.487358	0.0270913	17.9895	2.35532e-72	1.50725e-70	0.485553	0.0269906
ENSG00000149782	PLCB3	protein_coding	phospholipase C beta 3 [Source:HGNC Symbol;Acc:HGNC:9056]	2859.97	2845.72	2592.19	4778.53	4868.83	4826.8	3946.76	-0.802937	0.0446519	-17.9821	2.68891e-72	1.71695e-70	-0.794841	0.0441987
ENSG00000144057	ST6GAL2	protein_coding	ST6 beta-galactoside alpha-2,6-sialyltransferase 2 [Source:HGNC Symbol;Acc:HGNC:10861]	9993.7	9924.73	11437.4	5301.27	5122.96	5291.67	7917.63	0.995831	0.0554621	17.9552	4.37123e-72	2.78506e-70	0.980525	0.0546049
ENSG00000128581	IFT22	protein_coding	intraflagellar transport 22 [Source:HGNC Symbol;Acc:HGNC:21895]	5291.93	5512.76	5369.67	3461.95	3615.53	3530.35	4486.77	0.611118	0.034057	17.9439	5.352e-72	3.40249e-70	0.607532	0.0338549
ENSG00000110756	HPS5	protein_coding	HPS5 biogenesis of lysosomal organelles complex 2 subunit 2 [Source:HGNC Symbol;Acc:HGNC:17022]	1183.55	960.707	999.031	2349.73	2275.59	2218.48	1674.31	-1.12231	0.0625662	-17.938	5.95838e-72	3.77974e-70	-1.1004	0.0613154
ENSG00000138363	ATIC	protein_coding	5-aminoimidazole-4-carboxamide ribonucleotide formyltransferase/IMP cyclohydrolase [Source:HGNC Symbol;Acc:HGNC:794]	6448.45	6294.78	6718.7	9574.53	9404.61	9394.18	7840.3	-0.543587	0.0303231	-17.9265	7.32736e-72	4.63806e-70	-0.541069	0.030182
ENSG00000139926	FRMD6	protein_coding	FERM domain containing 6 [Source:HGNC Symbol;Acc:HGNC:19839]	811.731	830.554	745.106	1795.16	1597.92	1769.03	1286.25	-1.12137	0.0625977	-17.9139	9.18195e-72	5.79937e-70	-1.09951	0.0613306
ENSG00000162415	ZSWIM5	protein_coding	zinc finger SWIM-type containing 5 [Source:HGNC Symbol;Acc:HGNC:29299]	19158.4	18501.6	19332.6	13552	13141.4	13668.5	15876.3	0.496319	0.0277165	17.907	1.03984e-71	6.55345e-70	0.494401	0.0276087
ENSG00000151208	DLG5	protein_coding	discs large MAGUK scaffold protein 5 [Source:HGNC Symbol;Acc:HGNC:2904]	21609.8	21190.7	19881.6	13165.9	13828.7	13679.7	16946.3	0.624354	0.0348807	17.8997	1.18582e-71	7.45733e-70	0.620529	0.0346663
ENSG00000153233	PTPRR	protein_coding	protein tyrosine phosphatase receptor type R [Source:HGNC Symbol;Acc:HGNC:9680]	5559.98	5936.31	5881.44	9757.33	9300.65	9406.1	7157.84	-0.712461	0.0398283	-17.8883	1.45473e-71	9.12877e-70	-0.706814	0.0395105
ENSG00000144749	LRIG1	protein_coding	leucine rich repeats and immunoglobulin like domains 1 [Source:HGNC Symbol;Acc:HGNC:17360]	2238.48	2124.36	2289.24	1030.06	1070.41	1039.82	1575.33	1.08631	0.0607368	17.8855	1.53017e-71	9.58151e-70	1.06654	0.0595888
ENSG00000196376	SLC35F1	protein_coding	solute carrier family 35 member F1 [Source:HGNC Symbol;Acc:HGNC:21483]	33482	34524.8	34173.9	22215.6	22542.2	21210.9	27685.9	0.632084	0.0353503	17.8806	1.67057e-71	1.04382e-69	0.628105	0.0351273
ENSG00000082397	EPB41L3	protein_coding	erythrocyte membrane protein band 4.1 like 3 [Source:HGNC Symbol;Acc:HGNC:3380]	24768.1	24815.1	25571.8	34278.5	33034.5	33155.9	29374.8	-0.419	0.023441	-17.8747	1.85774e-71	1.15828e-69	-0.417835	0.0233757
ENSG00000184144	CNTN2	protein_coding	contactin 2 [Source:HGNC Symbol;Acc:HGNC:2172]	39133.9	39341.6	38376.9	62205.2	63108.1	65247.4	50454.8	-0.705682	0.0395475	-17.8439	3.22465e-71	2.00624e-69	-0.700128	0.0392361
ENSG00000169427	KCNK9	protein_coding	potassium two pore domain channel subfamily K member 9 [Source:HGNC Symbol;Acc:HGNC:6283]	10642.2	10417.8	10762.9	5249.92	6368.56	5574.94	7849.57	0.892974	0.0501241	17.8153	5.37978e-71	3.33994e-69	0.881791	0.0494913
ENSG00000179059	ZFP42	protein_coding	ZFP42 zinc finger protein [Source:HGNC Symbol;Acc:HGNC:30949]	181.586	177.582	224.512	854.447	731.576	932.546	527.145	-2.11593	0.11887	-17.8003	7.02773e-71	4.35375e-69	-1.97616	0.110199
ENSG00000041515	MYO16	protein_coding	myosin XVI [Source:HGNC Symbol;Acc:HGNC:29822]	6404.14	5874.54	6754.98	2824.19	2766.51	2779.41	4332.28	1.18513	0.066608	17.7927	8.05569e-71	4.97999e-69	1.15923	0.0651319
ENSG00000113504	SLC12A7	protein_coding	solute carrier family 12 member 7 [Source:HGNC Symbol;Acc:HGNC:10915]	3671.71	3687.31	3786.32	2090.93	1932.9	2000.42	2795.01	0.884353	0.0498528	17.7393	2.08513e-70	1.28629e-68	0.873417	0.0492225
ENSG00000177301	KCNA2	protein_coding	potassium voltage-gated channel subfamily A member 2 [Source:HGNC Symbol;Acc:HGNC:6220]	13821	14033.4	14787.4	23959.4	23456.6	23487.5	18569.8	-0.733547	0.0413947	-17.7208	2.89831e-70	1.78415e-68	-0.72723	0.0410376
ENSG00000155760	FZD7	protein_coding	frizzled class receptor 7 [Source:HGNC Symbol;Acc:HGNC:4045]	1342.44	1211.09	1325.5	2727.66	2664.48	2636.37	1854.93	-1.04876	0.0592968	-17.6867	5.31171e-70	3.26289e-68	-1.03065	0.0582458
ENSG00000221890	NPTXR	protein_coding	neuronal pentraxin receptor [Source:HGNC Symbol;Acc:HGNC:7954]	15321.3	15976.9	15161.9	9234.6	9117.75	8927.2	11882.1	0.768432	0.0435225	17.656	9.15566e-70	5.61232e-68	0.761143	0.0431073
ENSG00000149485	FADS1	protein_coding	fatty acid desaturase 1 [Source:HGNC Symbol;Acc:HGNC:3574]	24377.9	24150	24337.5	18734.2	18320.2	18162.9	21313	0.400192	0.0226766	17.6478	1.05794e-69	6.47144e-68	0.399151	0.0226174
ENSG00000111249	CUX2	protein_coding	cut like homeobox 2 [Source:HGNC Symbol;Acc:HGNC:19347]	8913.91	8329.8	7617.73	4734.37	4861.13	4659.93	6505.43	0.803759	0.0456029	17.6252	1.57873e-69	9.63687e-68	0.795369	0.0451236
ENSG00000251022	THAP9-AS1	lncRNA	THAP9 antisense RNA 1 [Source:HGNC Symbol;Acc:HGNC:44172]	5085.48	5139.95	5217.7	3402.38	3284.39	3332.63	4183.59	0.622605	0.0353309	17.6221	1.66673e-69	1.01527e-67	0.618707	0.035106
ENSG00000170873	MTSS1	protein_coding	MTSS I-BAR domain containing 1 [Source:HGNC Symbol;Acc:HGNC:20443]	21412	22077.5	22515.9	14949.7	13518.8	13927.9	17625.2	0.637549	0.036211	17.6065	2.19564e-69	1.33467e-67	0.633347	0.0359713
ENSG00000139083	ETV6	protein_coding	ETS variant transcription factor 6 [Source:HGNC Symbol;Acc:HGNC:3495]	956.567	945.265	1005.89	1920.45	2038.79	2070.53	1436.78	-1.05142	0.0597564	-17.5951	2.68431e-69	1.62832e-67	-1.0329	0.0586681
ENSG00000077684	JADE1	protein_coding	jade family PHD finger 1 [Source:HGNC Symbol;Acc:HGNC:30027]	4715.82	4624.85	4374.56	7767.04	7464	7592.89	5977.07	-0.735935	0.0418283	-17.5942	2.72989e-69	1.65252e-67	-0.729476	0.041459
ENSG00000077616	NAALAD2	protein_coding	N-acetylated alpha-linked acidic dipeptidase 2 [Source:HGNC Symbol;Acc:HGNC:14526]	464.773	407.004	472.554	57.5108	57.756	52.5872	257.36	3.01576	0.17173	17.5611	4.89375e-69	2.95625e-67	2.62924	0.144062
ENSG00000176871	WSB2	protein_coding	WD repeat and SOCS box containing 2 [Source:HGNC Symbol;Acc:HGNC:19222]	38320	38410.6	38958.3	28941.3	29459.4	29284.1	34910.1	0.400154	0.0227893	17.5588	5.09414e-69	3.07093e-67	0.399098	0.0227293
ENSG00000155366	RHOC	protein_coding	ras homolog family member C [Source:HGNC Symbol;Acc:HGNC:669]	2252.53	2332.83	2376.5	4329.74	4443.36	4397.69	3579.44	-0.91901	0.0523707	-17.5482	6.14372e-69	3.696e-67	-0.906277	0.0516408
ENSG00000173698	ADGRG2	protein_coding	adhesion G protein-coupled receptor G2 [Source:HGNC Symbol;Acc:HGNC:4516]	3959.22	3455.68	4166.71	8698.51	8210.98	8334.72	5627.31	-1.12405	0.0640579	-17.5474	6.22452e-69	3.73689e-67	-1.10129	0.0627495
ENSG00000129244	ATP1B2	protein_coding	ATPase Na+/K+ transporting subunit beta 2 [Source:HGNC Symbol;Acc:HGNC:805]	8074.08	8125.75	8063.81	5188.3	5415.59	5065.9	6584.78	0.634587	0.0361806	17.5395	7.16003e-69	4.28968e-67	0.630408	0.0359403
ENSG00000223764	LINC02593	lncRNA	long intergenic non-protein coding RNA 2593 [Source:HGNC Symbol;Acc:HGNC:53933]	947.92	879.086	882.363	207.45	177.118	255.924	564.996	2.04338	0.116521	17.5366	7.52857e-69	4.50122e-67	1.91276	0.108324
ENSG00000125845	BMP2	protein_coding	bone morphogenetic protein 2 [Source:HGNC Symbol;Acc:HGNC:1069]	1453.77	1508.89	1291.19	523.759	581.411	527.274	973.883	1.39148	0.0793855	17.5281	8.73708e-69	5.21306e-67	1.34887	0.0768104
ENSG00000162992	NEUROD1	protein_coding	neuronal differentiation 1 [Source:HGNC Symbol;Acc:HGNC:7762]	3827.35	3805.33	4395.15	7478.46	7567.97	7608.32	5761.92	-0.912816	0.05221	-17.4835	1.91267e-68	1.13888e-66	-0.900367	0.0514943
ENSG00000155858	LSM11	protein_coding	LSM11, U7 small nuclear RNA associated [Source:HGNC Symbol;Acc:HGNC:30860]	17298.2	17885	18116.9	11828.7	11560.8	11616.2	15004.5	0.606313	0.0346938	17.4761	2.17879e-68	1.29469e-66	0.602625	0.0344824
ENSG00000136098	NEK3	protein_coding	NIMA related kinase 3 [Source:HGNC Symbol;Acc:HGNC:7746]	592.315	588.998	441.181	1640.09	1834.72	1663.86	1186.38	-1.66239	0.0952247	-17.4575	3.0162e-68	1.78865e-66	-1.58826	0.0908683
ENSG00000185046	ANKS1B	protein_coding	ankyrin repeat and sterile alpha motif domain containing 1B [Source:HGNC Symbol;Acc:HGNC:24600]	5015.22	5047.3	4892.21	3166.18	3062.99	3122.28	3953.45	0.675286	0.0387769	17.4147	6.38667e-68	3.77969e-66	0.670213	0.0384803
ENSG00000146555	SDK1	protein_coding	sidekick cell adhesion molecule 1 [Source:HGNC Symbol;Acc:HGNC:19307]	26226.2	25394.2	26436.6	40643.7	40309.9	40839.2	33890.3	-0.64189	0.036878	-17.4058	7.45704e-68	4.40419e-66	-0.637489	0.036625
ENSG00000272674	PCDHB16	protein_coding	protocadherin beta 16 [Source:HGNC Symbol;Acc:HGNC:14546]	1784.51	1615.88	1654.92	842.123	795.108	836.487	1247.66	1.02475	0.058902	17.3976	8.608e-68	5.07367e-66	1.00709	0.0578386
ENSG00000145545	SRD5A1	protein_coding	steroid 5 alpha-reductase 1 [Source:HGNC Symbol;Acc:HGNC:11284]	20642.4	20923.8	21591.4	14650.9	14860.6	14704.8	17787.2	0.514873	0.029615	17.3856	1.06144e-67	6.24364e-66	0.512594	0.0294835
ENSG00000215861		transcribed_unprocessed_pseudogene	phosphodiesterase 4D interacting protein (myomegalin) (PDE4DIP) pseudogene	4054.33	4031.44	4164.75	6377.54	6580.34	6391.8	4965.37	-0.65772	0.0378658	-17.3698	1.39744e-67	8.20346e-66	-0.653013	0.0375923
ENSG00000137726	FXYD6	protein_coding	FXYD domain containing ion transport regulator 6 [Source:HGNC Symbol;Acc:HGNC:4030]	57207.1	58052.7	59171.2	39605.5	39083.5	39481.8	48936	0.561681	0.0323419	17.367	1.467e-67	8.59447e-66	0.558715	0.032171
ENSG00000176978	DPP7	protein_coding	dipeptidyl peptidase 7 [Source:HGNC Symbol;Acc:HGNC:14892]	2373.58	2387.98	2081.4	4129.48	4223.89	4277.79	3307.51	-0.88555	0.051047	-17.3477	2.05176e-67	1.19962e-65	-0.873966	0.0503732
ENSG00000152953	STK32B	protein_coding	serine/threonine kinase 32B [Source:HGNC Symbol;Acc:HGNC:14217]	5061.7	4794.71	5221.63	2556.15	2987.91	2400.78	3767.29	0.936081	0.0539865	17.3392	2.3814e-67	1.38957e-65	0.922447	0.0531916
ENSG00000168461	RAB31	protein_coding	RAB31, member RAS oncogene family [Source:HGNC Symbol;Acc:HGNC:9771]	5256.26	5238.11	5685.36	2961.81	3120.75	3144.71	4272.86	0.810906	0.0467886	17.3313	2.73206e-67	1.59099e-65	0.801991	0.0462687
ENSG00000157600	TMEM164	protein_coding	transmembrane protein 164 [Source:HGNC Symbol;Acc:HGNC:26217]	7506.62	7489.32	7953.03	12121.4	11984.4	12029.1	9769.56	-0.654851	0.037786	-17.3305	2.76883e-67	1.60918e-65	-0.650144	0.0375136
ENSG00000186409	CCDC30	protein_coding	coiled-coil domain containing 30 [Source:HGNC Symbol;Acc:HGNC:26103]	1994.2	1936.86	2174.53	993.089	997.254	969.708	1536.48	1.04775	0.0605055	17.3167	3.52205e-67	2.04023e-65	1.02852	0.0593608
ENSG00000196639	HRH1	protein_coding	histamine receptor H1 [Source:HGNC Symbol;Acc:HGNC:5182]	116.734	119.123	116.668	533.002	514.029	514.653	356.984	-2.14825	0.124057	-17.3166	3.52453e-67	2.04023e-65	-1.98909	0.113369
ENSG00000188674	C2orf80	protein_coding	chromosome 2 open reading frame 80 [Source:HGNC Symbol;Acc:HGNC:34352]	2770.26	2901.98	2765.72	1483.99	1449.68	1523.63	2204.31	0.9164	0.0529495	17.3071	4.16077e-67	2.40375e-65	0.903467	0.0521869
ENSG00000166979	EVA1C	protein_coding	eva-1 homolog C [Source:HGNC Symbol;Acc:HGNC:13239]	647.439	695.989	775.499	193.072	150.166	159.865	431.253	2.06392	0.119255	17.3068	4.18137e-67	2.41087e-65	1.92461	0.110225
ENSG00000173905	GOLIM4	protein_coding	golgi integral membrane protein 4 [Source:HGNC Symbol;Acc:HGNC:15448]	2996.16	3123.68	3124.54	4781.62	4720.59	4615.05	3933.08	-0.609442	0.0352353	-17.2963	5.01185e-67	2.88399e-65	-0.605619	0.0350123
ENSG00000175985	PLEKHD1	protein_coding	pleckstrin homology and coiled-coil domain containing D1 [Source:HGNC Symbol;Acc:HGNC:20148]	1574.82	1587.21	1866.69	5582.66	5340.51	5886.96	3736.14	-1.74129	0.100778	-17.2784	6.84153e-67	3.92909e-65	-1.65589	0.095798
ENSG00000198797	BRINP2	protein_coding	BMP/retinoic acid inducible neural specific 2 [Source:HGNC Symbol;Acc:HGNC:13746]	4707.18	4468.23	4279.46	2560.26	2554.74	2588.69	3293.33	0.803375	0.0465301	17.2657	8.52488e-67	4.8862e-65	0.794798	0.0460212
ENSG00000103449	SALL1	protein_coding	spalt like transcription factor 1 [Source:HGNC Symbol;Acc:HGNC:10524]	3246.92	3249.42	3331.41	5592.93	6164.49	5523.76	4521.99	-0.810074	0.0469916	-17.2387	1.3604e-66	7.78206e-65	-0.801081	0.0464671
ENSG00000170893	TRH	protein_coding	thyrotropin releasing hormone [Source:HGNC Symbol;Acc:HGNC:12298]	1008.45	1062.18	1179.42	320.418	360.013	322.535	656.316	1.70915	0.0991526	17.2376	1.3874e-66	7.92096e-65	1.63006	0.0941716
ENSG00000214548	MEG3	lncRNA	maternally expressed 3 [Source:HGNC Symbol;Acc:HGNC:14575]	32.426	27.5748	25.4905	410.792	419.694	371.616	257.549	-3.81264	0.221295	-17.2288	1.61594e-66	9.2077e-65	-3.04815	0.164912
ENSG00000122674	CCZ1	protein_coding	CCZ1 homolog, vacuolar protein trafficking and biogenesis associated [Source:HGNC Symbol;Acc:HGNC:21691]	1814.78	1803.39	1843.16	3154.88	3180.43	3293.36	2547.21	-0.819525	0.0475744	-17.2262	1.68951e-66	9.6081e-65	-0.810204	0.0470255
ENSG00000152932	RAB3C	protein_coding	RAB3C, member RAS oncogene family [Source:HGNC Symbol;Acc:HGNC:30269]	89318.5	90125.6	97646.2	55653	54858.6	53939.7	73067.2	0.752756	0.0437284	17.2143	2.07271e-66	1.17644e-64	0.745525	0.043308
ENSG00000185924	RTN4RL1	protein_coding	reticulon 4 receptor like 1 [Source:HGNC Symbol;Acc:HGNC:21329]	5552.41	5734.46	5639.28	9511.88	9054.22	9640.99	7311.77	-0.738427	0.0429006	-17.2125	2.14026e-66	1.21241e-64	-0.731618	0.042503
ENSG00000131089	ARHGEF9	protein_coding	Cdc42 guanine nucleotide exchange factor 9 [Source:HGNC Symbol;Acc:HGNC:14561]	23472.1	23837.9	24771.8	17500.8	17860.1	17555.7	21105.1	0.446727	0.0259618	17.2071	2.34822e-66	1.32763e-64	0.445202	0.025873
ENSG00000197345	MRPL21	protein_coding	mitochondrial ribosomal protein L21 [Source:HGNC Symbol;Acc:HGNC:14479]	3713.86	4039.16	3956.91	2097.09	2136.97	2196.74	3011.62	0.863352	0.0501784	17.2056	2.40917e-66	1.35945e-64	0.852455	0.0495352
ENSG00000158710	TAGLN2	protein_coding	transgelin 2 [Source:HGNC Symbol;Acc:HGNC:11554]	2649.21	2472.91	2451.99	4811.4	5658.17	5147.23	4374.26	-1.04128	0.0608084	-17.124	9.83597e-66	5.53954e-64	-1.02186	0.0596729
ENSG00000100592	DAAM1	protein_coding	dishevelled associated activator of morphogenesis 1 [Source:HGNC Symbol;Acc:HGNC:18142]	36113.9	36730.8	38678.9	25997	25439.6	25826.6	30695.8	0.529268	0.0309181	17.1184	1.0823e-65	6.08363e-64	0.526718	0.0307687
ENSG00000243156	MICAL3	protein_coding	microtubule associated monooxygenase, calponin and LIM domain containing 3 [Source:HGNC Symbol;Acc:HGNC:24694]	14614.4	14065.4	14214.9	9742.95	9387.28	9408.2	11931.6	0.587465	0.0343284	17.1131	1.18517e-65	6.64906e-64	0.583973	0.0341235
ENSG00000060656	PTPRU	protein_coding	protein tyrosine phosphatase receptor type U [Source:HGNC Symbol;Acc:HGNC:9683]	6717.59	6660.98	6905.96	4077.11	3890.83	4088.48	5232.47	0.74805	0.0437537	17.0968	1.56689e-65	8.77367e-64	0.740885	0.0433299
ENSG00000127124	HIVEP3	protein_coding	HIVEP zinc finger 3 [Source:HGNC Symbol;Acc:HGNC:13561]	9072.8	8597.83	8344.21	15074	16077.4	15001.4	11848.7	-0.826297	0.048374	-17.0814	2.04025e-65	1.14023e-63	-0.816605	0.0478054
ENSG00000184486	POU3F2	protein_coding	POU class 3 homeobox 2 [Source:HGNC Symbol;Acc:HGNC:9215]	10146.1	9736.12	10426.6	6760.6	6516.81	6502.58	8069.46	0.615564	0.0361064	17.0486	3.57906e-65	1.99639e-63	0.611548	0.0358685
ENSG00000011426	ANLN	protein_coding	anillin actin binding protein [Source:HGNC Symbol;Acc:HGNC:14082]	3546.33	3542.81	4242.2	7441.49	7234.91	7815.16	5782.85	-0.989572	0.0580696	-17.0411	4.06794e-65	2.26475e-63	-0.972915	0.0570875
ENSG00000273079	GRIN2B	protein_coding	glutamate ionotropic receptor NMDA type subunit 2B [Source:HGNC Symbol;Acc:HGNC:4586]	880.907	938.647	770.597	138.642	173.268	161.969	498.373	2.46018	0.144449	17.0314	4.80158e-65	2.66809e-63	2.2285	0.129466
ENSG00000228716	DHFR	protein_coding	dihydrofolate reductase [Source:HGNC Symbol;Acc:HGNC:2861]	2488.16	2488.35	2434.34	4026.79	4066.02	3843.77	3221.7	-0.684626	0.0402314	-17.0172	6.12311e-65	3.39594e-63	-0.679047	0.0399001
ENSG00000198879	SFMBT2	protein_coding	Scm like with four mbt domains 2 [Source:HGNC Symbol;Acc:HGNC:20256]	5017.39	5038.47	5105.94	7960.12	7916.43	7559.23	6123.84	-0.626694	0.0368327	-17.0146	6.39614e-65	3.54061e-63	-0.622438	0.0365809
ENSG00000237863	IRS4-AS1	lncRNA	IRS4 antisense RNA 1 [Source:HGNC Symbol;Acc:HGNC:55650]	456.126	464.36	417.652	66.7537	38.504	62.4035	249.863	2.92909	0.172266	17.0033	7.75905e-65	4.28691e-63	2.55676	0.145065
ENSG00000129675	ARHGEF6	protein_coding	Rac/Cdc42 guanine nucleotide exchange factor 6 [Source:HGNC Symbol;Acc:HGNC:685]	1241.92	1270.65	1241.19	2608.53	2602.87	2383.25	1885.51	-1.01325	0.0596103	-16.9979	8.51135e-65	4.69365e-63	-0.995295	0.0585347
ENSG00000107807	TLX1	protein_coding	T cell leukemia homeobox 1 [Source:HGNC Symbol;Acc:HGNC:5056]	399.921	426.858	399.024	1104	1041.53	1183.56	730.625	-1.44912	0.0855229	-16.9442	2.12364e-64	1.16888e-62	-1.39796	0.0823105
ENSG00000155380	SLC16A1	protein_coding	solute carrier family 16 member 1 [Source:HGNC Symbol;Acc:HGNC:10922]	4157.02	4120.78	4560.83	6893.09	6774.78	6910.66	5466.32	-0.680756	0.0402069	-16.9313	2.64474e-64	1.45296e-62	-0.675232	0.0398786
ENSG00000113327	GABRG2	protein_coding	gamma-aminobutyric acid type A receptor subunit gamma2 [Source:HGNC Symbol;Acc:HGNC:4087]	2554.09	2535.78	3068.66	923.254	1004.95	915.017	1686.97	1.52626	0.090242	16.913	3.60839e-64	1.97864e-62	1.46636	0.0866002
ENSG00000013016	EHD3	protein_coding	EH domain containing 3 [Source:HGNC Symbol;Acc:HGNC:3244]	5425.95	5378.19	5603.98	7811.2	8049.27	7954.69	6608.23	-0.53622	0.0317425	-16.8928	5.08092e-64	2.78085e-62	-0.533499	0.0315806
ENSG00000171786	NHLH1	protein_coding	nescient helix-loop-helix 1 [Source:HGNC Symbol;Acc:HGNC:7817]	25589.5	24824	27410.1	41577.3	43363.2	44134.7	36807.1	-0.729854	0.0432791	-16.8639	8.29835e-64	4.53327e-62	-0.72297	0.0428711
ENSG00000101349	PAK5	protein_coding	p21 (RAC1) activated kinase 5 [Source:HGNC Symbol;Acc:HGNC:15916]	10608.7	10870	10636.4	7595.54	7119.39	7318.74	8907.39	0.541483	0.0321373	16.8491	1.0659e-63	5.81193e-62	0.538671	0.0319691
ENSG00000164438	TLX3	protein_coding	T cell leukemia homeobox 3 [Source:HGNC Symbol;Acc:HGNC:13532]	2269.82	2083.55	2080.41	4367.74	4135.33	4331.08	3009.12	-0.997968	0.0592838	-16.8337	1.38131e-63	7.51768e-62	-0.980663	0.0582412
ENSG00000166068	SPRED1	protein_coding	sprouty related EVH1 domain containing 1 [Source:HGNC Symbol;Acc:HGNC:20249]	8543.17	8769.9	8462.84	14011.1	14017.4	14174	10965.1	-0.711541	0.0422962	-16.8228	1.66086e-63	9.02227e-62	-0.705153	0.0419154
ENSG00000008118	CAMK1G	protein_coding	calcium/calmodulin dependent protein kinase IG [Source:HGNC Symbol;Acc:HGNC:14585]	1461.33	1430.58	1577.47	664.456	515.954	545.505	1006.73	1.36457	0.0812183	16.8013	2.38831e-63	1.29498e-61	1.32103	0.0784872
ENSG00000164619	BMPER	protein_coding	BMP binding endothelial regulator [Source:HGNC Symbol;Acc:HGNC:24154]	7148.86	6673.11	6768.7	11296.8	11360.6	11924	8676.77	-0.74876	0.0445846	-16.7941	2.69445e-63	1.45826e-61	-0.741321	0.0441395
ENSG00000206557	TRIM71	protein_coding	tripartite motif containing 71 [Source:HGNC Symbol;Acc:HGNC:32669]	15308.3	15726.5	15594.3	23715	23531.7	23498.8	19380.5	-0.601421	0.035828	-16.7863	3.07256e-63	1.65981e-61	-0.59753	0.035596
ENSG00000135828	RNASEL	protein_coding	ribonuclease L [Source:HGNC Symbol;Acc:HGNC:10050]	548	490.832	571.575	68.8076	100.11	86.243	301.849	2.68544	0.160033	16.7805	3.38733e-63	1.82646e-61	2.38391	0.138881
ENSG00000164756	SLC30A8	protein_coding	solute carrier family 30 member 8 [Source:HGNC Symbol;Acc:HGNC:20303]	32.426	25.3688	44.1181	307.067	348.461	329.546	180.364	-3.25531	0.193998	-16.7801	3.41108e-63	1.83587e-61	-2.74441	0.153217
ENSG00000044115	CTNNA1	protein_coding	catenin alpha 1 [Source:HGNC Symbol;Acc:HGNC:2509]	12696.9	12517.9	12974.7	18064.6	17904.4	18060.5	14911.8	-0.50069	0.0298408	-16.7787	3.49272e-63	1.87634e-61	-0.498444	0.0297066
ENSG00000157404	KIT	protein_coding	KIT proto-oncogene, receptor tyrosine kinase [Source:HGNC Symbol;Acc:HGNC:6342]	1531.59	1371.02	1538.25	436.466	481.3	417.192	861.862	1.74518	0.10403	16.7757	3.67239e-63	1.96923e-61	1.65617	0.0984275
ENSG00000182132	KCNIP1	protein_coding	potassium voltage-gated channel interacting protein 1 [Source:HGNC Symbol;Acc:HGNC:15521]	7662.27	7340.42	8162.83	4613.19	4458.77	4549.14	6205.64	0.765375	0.0456702	16.7587	4.88883e-63	2.61669e-61	0.757345	0.0451883
ENSG00000121297	TSHZ3	protein_coding	teashirt zinc finger homeobox 3 [Source:HGNC Symbol;Acc:HGNC:30700]	2092.56	2059.29	1983.36	1014.66	1085.81	996.352	1491.49	0.994585	0.0593802	16.7494	5.71737e-63	3.05454e-61	0.977311	0.0583096
ENSG00000155846	PPARGC1B	protein_coding	PPARG coactivator 1 beta [Source:HGNC Symbol;Acc:HGNC:30022]	1081.95	1147.11	1035.31	2133.04	2000.28	2020.75	1578.12	-0.917515	0.0548922	-16.7148	1.02179e-62	5.44898e-61	-0.903679	0.054044
ENSG00000196141	SPATS2L	protein_coding	spermatogenesis associated serine rich 2 like [Source:HGNC Symbol;Acc:HGNC:24574]	4812.02	4992.15	5123.59	7439.44	7496.73	7477.2	6480.17	-0.585862	0.0350677	-16.7066	1.17336e-62	6.24586e-61	-0.582208	0.0348484
ENSG00000106113	CRHR2	protein_coding	corticotropin releasing hormone receptor 2 [Source:HGNC Symbol;Acc:HGNC:2358]	98.3589	109.196	119.609	489.869	546.757	447.342	333.075	-2.16481	0.129695	-16.6915	1.51121e-62	8.02955e-61	-1.99078	0.117652
ENSG00000174233	ADCY6	protein_coding	adenylate cyclase 6 [Source:HGNC Symbol;Acc:HGNC:237]	9145.22	9000.42	9004.02	5639.14	6002.78	5664.69	7514.18	0.652505	0.0391239	16.6779	1.89741e-62	1.00632e-60	0.647457	0.0388203
ENSG00000172493	AFF1	protein_coding	AF4/FMR2 family member 1 [Source:HGNC Symbol;Acc:HGNC:7135]	1092.76	1015.86	1112.76	2078.61	2188.95	2051.6	1624.7	-0.966994	0.0579969	-16.6732	2.05342e-62	1.08708e-60	-0.950651	0.056997
ENSG00000134247	PTGFRN	protein_coding	prostaglandin F2 receptor inhibitor [Source:HGNC Symbol;Acc:HGNC:9601]	5037.92	5073.77	4949.07	3415.73	3076.47	3257.6	4166.36	0.621497	0.0373459	16.6417	3.47865e-62	1.83826e-60	0.61713	0.0370802
ENSG00000286358		lncRNA	novel transcript	5.40434	9.92694	14.706	311.175	381.19	300.799	156.399	-5.01231	0.301373	-16.6316	4.11607e-62	2.17115e-60	-3.72646	0.175396
ENSG00000145794	MEGF10	protein_coding	multiple EGF like domains 10 [Source:HGNC Symbol;Acc:HGNC:29634]	789.033	783.125	858.833	259.826	190.595	218.062	472.071	1.84486	0.111049	16.613	5.61037e-62	2.95402e-60	1.73887	0.103984
ENSG00000108947	EFNB3	protein_coding	ephrin B3 [Source:HGNC Symbol;Acc:HGNC:3228]	11008.6	11055.3	11068.7	7203.23	7394.7	7115.4	9016.33	0.611269	0.0368157	16.6035	6.57703e-62	3.45674e-60	0.607099	0.0365633
ENSG00000185052	SLC24A3	protein_coding	solute carrier family 24 member 3 [Source:HGNC Symbol;Acc:HGNC:10977]	2077.43	2244.59	2254.93	1157.41	1004.95	1119.76	1625.87	0.992354	0.0597693	16.6031	6.6214e-62	3.47379e-60	0.974782	0.0586767
ENSG00000116396	KCNC4	protein_coding	potassium voltage-gated channel subfamily C member 4 [Source:HGNC Symbol;Acc:HGNC:6236]	2068.78	2075.83	2299.04	4000.08	3781.09	3981.2	3056.61	-0.869664	0.052399	-16.597	7.33099e-62	3.83915e-60	-0.857727	0.0516719
ENSG00000148411	NACC2	protein_coding	NACC family member 2 [Source:HGNC Symbol;Acc:HGNC:23846]	482.067	446.712	513.731	1354.59	1349.57	1244.56	901.375	-1.44835	0.0872913	-16.5922	7.93719e-62	4.14914e-60	-1.3945	0.0839092
ENSG00000114200	BCHE	protein_coding	butyrylcholinesterase [Source:HGNC Symbol;Acc:HGNC:983]	9788.33	9997.53	10909.9	16713.1	15921.4	16455.6	13022.8	-0.677743	0.0408972	-16.5719	1.11341e-61	5.80991e-60	-0.672049	0.0405528
ENSG00000203685	STUM	protein_coding	stum, mechanosensory transduction mediator homolog [Source:HGNC Symbol;Acc:HGNC:30491]	1302.44	1530.95	1585.31	3320.22	3114.98	3305.28	2603.76	-1.14161	0.0689021	-16.5685	1.17693e-61	6.13034e-60	-1.11448	0.0672518
ENSG00000170234	PWWP2A	protein_coding	PWWP domain containing 2A [Source:HGNC Symbol;Acc:HGNC:29406]	9702.94	9152.64	10068.7	14433.2	14953	14440.4	12128.3	-0.59837	0.0361298	-16.5617	1.31856e-61	6.8558e-60	-0.594432	0.0358916
ENSG00000152910	CNTNAP4	protein_coding	contactin associated protein family member 4 [Source:HGNC Symbol;Acc:HGNC:18747]	2487.08	2663.73	2512.77	1452.15	1405.4	1442.29	2145.11	0.830639	0.0501627	16.5589	1.38141e-61	7.16977e-60	0.819924	0.0495081
ENSG00000269993		lncRNA	novel transcript	100.521	112.505	127.452	511.436	664.194	549.01	334.738	-2.32618	0.140498	-16.5566	1.43385e-61	7.42871e-60	-2.11525	0.12607
ENSG00000102024	PLS3	protein_coding	plastin 3 [Source:HGNC Symbol;Acc:HGNC:9091]	1604.01	1694.2	1775.51	3000.83	3111.12	3220.44	2336.64	-0.879569	0.0531442	-16.5506	1.58526e-61	8.19859e-60	-0.867221	0.0523858
ENSG00000226702	MIR217HG	lncRNA	MIR217 host gene [Source:HGNC Symbol;Acc:HGNC:50537]	1513.21	1576.18	1823.55	680.887	556.383	617.023	1120.94	1.39636	0.0843829	16.5479	1.65678e-61	8.55329e-60	1.3479	0.0813331
ENSG00000184005	ST6GALNAC3	protein_coding	ST6 N-acetylgalactosaminide alpha-2,6-sialyltransferase 3 [Source:HGNC Symbol;Acc:HGNC:19343]	2547.6	2471.81	2684.34	1436.74	1303.36	1339.92	1860.39	0.91376	0.055236	16.5429	1.8028e-61	9.29066e-60	0.900089	0.0543806
ENSG00000143324	XPR1	protein_coding	xenotropic and polytropic retrovirus receptor 1 [Source:HGNC Symbol;Acc:HGNC:12827]	160329	158060	168335	111015	107786	106882	134737	0.57964	0.0350502	16.5374	1.97272e-61	1.01484e-59	0.57605	0.034833
ENSG00000101846	STS	protein_coding	steroid sulfatase [Source:HGNC Symbol;Acc:HGNC:11425]	6065.83	6225.29	6642.23	9486.21	9333.37	9246.23	7932.92	-0.567258	0.0343287	-16.5243	2.45362e-61	1.26e-59	-0.563882	0.0341238
ENSG00000170004	CHD3	protein_coding	chromodomain helicase DNA binding protein 3 [Source:HGNC Symbol;Acc:HGNC:1918]	41728	40120.3	39986.7	27118.4	27817.2	27045.2	34746.1	0.571938	0.0346439	16.509	3.15861e-61	1.61918e-59	0.568471	0.0344339
ENSG00000152784	PRDM8	protein_coding	PR/SET domain 8 [Source:HGNC Symbol;Acc:HGNC:13993]	1629.95	1827.66	1697.08	3026.51	3163.11	2979.94	2292.85	-0.82788	0.0501709	-16.5012	3.59596e-61	1.84013e-59	-0.817504	0.0495319
ENSG00000117748	RPA2	protein_coding	replication protein A2 [Source:HGNC Symbol;Acc:HGNC:10290]	2891.32	2937.27	3089.25	4702.54	4537.7	4834.52	3812.59	-0.661255	0.0400946	-16.4924	4.16269e-61	2.1264e-59	-0.655918	0.0397678
ENSG00000110436	SLC1A2	protein_coding	solute carrier family 1 member 2 [Source:HGNC Symbol;Acc:HGNC:10940]	27084.4	26851.3	27160.1	16554.9	16123.6	16140.8	21257.1	0.732075	0.0443968	16.4893	4.37696e-61	2.23194e-59	0.724833	0.0439566
ENSG00000076864	RAP1GAP	protein_coding	RAP1 GTPase activating protein [Source:HGNC Symbol;Acc:HGNC:9858]	7537.97	7966.92	7640.28	11387.1	11849.6	12041.8	9636.08	-0.608259	0.0369042	-16.4821	4.93457e-61	2.51189e-59	-0.60409	0.0366506
ENSG00000167889	MGAT5B	protein_coding	alpha-1,6-mannosylglycoprotein 6-beta-N-acetylglucosaminyltransferase B [Source:HGNC Symbol;Acc:HGNC:24140]	11493.9	11663	12133.5	18451.7	18102.7	18268.8	14420.5	-0.635583	0.0385741	-16.4769	5.37431e-61	2.73096e-59	-0.630833	0.0382851
ENSG00000081189	MEF2C	protein_coding	myocyte enhancer factor 2C [Source:HGNC Symbol;Acc:HGNC:6996]	1797.48	1786.85	1740.22	3256.55	2901.28	3160.84	2488.25	-0.813345	0.0493704	-16.4743	5.60978e-61	2.84564e-59	-0.803405	0.0487585
ENSG00000237298	TTN-AS1	lncRNA	TTN antisense RNA 1 [Source:HGNC Symbol;Acc:HGNC:44124]	643.116	531.643	597.065	1440.85	1576.74	1468.94	1068.95	-1.33597	0.0811164	-16.4698	6.05046e-61	3.06385e-59	-1.29248	0.0783955
ENSG00000134291	TMEM106C	protein_coding	transmembrane protein 106C [Source:HGNC Symbol;Acc:HGNC:28775]	4814.18	5052.81	4977.51	3308.93	3380.65	3249.89	4034.82	0.582126	0.0353669	16.4596	7.15505e-61	3.6169e-59	0.57848	0.0351418
ENSG00000138639	ARHGAP24	protein_coding	Rho GTPase activating protein 24 [Source:HGNC Symbol;Acc:HGNC:25361]	269.136	308.838	260.787	811.314	999.179	899.592	631.214	-1.68636	0.102536	-16.4465	8.87936e-61	4.48077e-59	-1.59987	0.0969592
ENSG00000129595	EPB41L4A	protein_coding	erythrocyte membrane protein band 4.1 like 4A [Source:HGNC Symbol;Acc:HGNC:13278]	6331.72	6469.05	6950.08	3739.23	3513.49	3697.93	5178.86	0.848781	0.0516172	16.4438	9.29606e-61	4.68293e-59	0.837467	0.0509234
ENSG00000125398	SOX9	protein_coding	SRY-box transcription factor 9 [Source:HGNC Symbol;Acc:HGNC:11204]	1471.06	1517.72	1673.55	648.024	600.663	633.15	1052.51	1.30426	0.0793749	16.4317	1.13442e-60	5.70483e-59	1.26411	0.0768234
ENSG00000068650	ATP11A	protein_coding	ATPase phospholipid transporting 11A [Source:HGNC Symbol;Acc:HGNC:13552]	12828.8	12430.7	12834.5	19482.8	19744.9	19813.5	16483.1	-0.632089	0.0384986	-16.4185	1.41046e-60	7.08074e-59	-0.627366	0.0382107
ENSG00000143032	BARHL2	protein_coding	BarH like homeobox 2 [Source:HGNC Symbol;Acc:HGNC:954]	1340.28	1146.01	881.382	227.989	211.772	212.452	678.334	2.36615	0.144145	16.4151	1.49227e-60	7.47858e-59	2.13951	0.129577
ENSG00000138640	FAM13A	protein_coding	family with sequence similarity 13 member A [Source:HGNC Symbol;Acc:HGNC:19367]	2877.27	2863.37	2841.21	4412.93	4327.85	4475.52	3575.05	-0.625242	0.03813	-16.3977	1.98777e-60	9.94464e-59	-0.620688	0.0378491
ENSG00000111602	TIMELESS	protein_coding	timeless circadian regulator [Source:HGNC Symbol;Acc:HGNC:11813]	2822.14	2735.42	2824.54	4193.16	4422.19	4423.63	3623.11	-0.636442	0.0388355	-16.3882	2.32334e-60	1.16036e-58	-0.631595	0.0385373
ENSG00000250360		lncRNA	novel transcript	977.104	992.694	990.207	1824.94	1859.74	1932.4	1338.93	-0.926328	0.0565625	-16.3771	2.78808e-60	1.39008e-58	-0.911838	0.0556449
ENSG00000187189	TSPYL4	protein_coding	TSPY like 4 [Source:HGNC Symbol;Acc:HGNC:21559]	56677.4	56876.9	58935.9	44959.1	44069.8	44442.5	50516.7	0.369821	0.022645	16.3313	5.91574e-60	2.94442e-58	0.368862	0.0225862
ENSG00000215908	CROCCP2	transcribed_unprocessed_pseudogene	CROCC pseudogene 2 [Source:HGNC Symbol;Acc:HGNC:28170]	2022.3	2057.08	1895.12	3645.78	3883.13	3736.5	3004.46	-0.913772	0.0559656	-16.3274	6.30353e-60	3.13208e-58	-0.899369	0.0550778
ENSG00000115825	PRKD3	protein_coding	protein kinase D3 [Source:HGNC Symbol;Acc:HGNC:9408]	1928.27	1776.92	2111.79	3449.62	3611.68	3784.17	2719.2	-0.898692	0.0551813	-16.2862	1.23741e-59	6.13794e-58	-0.885079	0.0543347
ENSG00000213988	ZNF90	protein_coding	zinc finger protein 90 [Source:HGNC Symbol;Acc:HGNC:13165]	5.40434	6.61796	12.7452	303.986	356.162	335.857	171.718	-5.29932	0.325467	-16.2822	1.3201e-59	6.53698e-58	-3.81904	0.17675
ENSG00000164070	HSPA4L	protein_coding	heat shock protein family A (Hsp70) member 4 like [Source:HGNC Symbol;Acc:HGNC:17041]	7100.22	6724.95	6981.45	4604.98	4630.11	4526.71	5895.7	0.59774	0.0367484	16.2658	1.72698e-59	8.53728e-58	0.593652	0.0364959
ENSG00000253953	PCDHGB4	protein_coding	protocadherin gamma subfamily B, 4 [Source:HGNC Symbol;Acc:HGNC:8711]	27.0217	43.0167	18.6277	329.66	309.957	331.65	164.596	-3.47342	0.213601	-16.2613	1.85875e-59	9.17309e-58	-2.85811	0.163033
ENSG00000213719	CLIC1	protein_coding	chloride intracellular channel 1 [Source:HGNC Symbol;Acc:HGNC:2062]	14347.4	14235.2	14183.5	20753.2	21708.6	20516.7	17688.7	-0.557386	0.0342828	-16.2585	1.945e-59	9.58251e-58	-0.55408	0.0340793
ENSG00000100290	BIK	protein_coding	BCL2 interacting killer [Source:HGNC Symbol;Acc:HGNC:1051]	249.68	281.263	198.041	796.936	833.612	847.004	517.204	-1.76953	0.108875	-16.2528	2.13245e-59	1.04883e-57	-1.6705	0.102289
ENSG00000117600	PLPPR4	protein_coding	phospholipid phosphatase related 4 [Source:HGNC Symbol;Acc:HGNC:23496]	1983.39	1976.56	2109.83	1167.68	1016.51	1095.22	1421.89	0.879457	0.0541171	16.251	2.19737e-59	1.07894e-57	0.867139	0.0533153
ENSG00000092621	PHGDH	protein_coding	phosphoglycerate dehydrogenase [Source:HGNC Symbol;Acc:HGNC:8923]	3935.44	4178.14	4164.75	6248.14	6820.99	6681.38	5292.99	-0.684179	0.0421157	-16.2452	2.41439e-59	1.1835e-57	-0.678077	0.0417383
ENSG00000070882	OSBPL3	protein_coding	oxysterol binding protein like 3 [Source:HGNC Symbol;Acc:HGNC:16370]	1144.64	1043.43	1181.39	2184.39	2034.94	2286.49	1706.56	-0.954812	0.0588237	-16.2318	3.00756e-59	1.47179e-57	-0.938259	0.0577838
ENSG00000205763	RP9P	transcribed_unprocessed_pseudogene	RP9 pseudogene [Source:HGNC Symbol;Acc:HGNC:33969]	2333.59	2307.46	2478.46	1367.94	1420.8	1379.19	1872.96	0.776766	0.047867	16.2276	3.21887e-59	1.57255e-57	0.767867	0.0473033
ENSG00000136944	LMX1B	protein_coding	LIM homeobox transcription factor 1 beta [Source:HGNC Symbol;Acc:HGNC:6654]	362.09	271.336	337.259	11.2968	25.0276	18.2302	169.126	4.23083	0.260866	16.2184	3.73758e-59	1.8229e-57	3.24851	0.176286
ENSG00000163430	FSTL1	protein_coding	follistatin like 1 [Source:HGNC Symbol;Acc:HGNC:3972]	9368.96	9093.08	10126.6	14175.4	13930.8	14474.1	11446.9	-0.575202	0.0354797	-16.2121	4.13857e-59	2.0151e-57	-0.571565	0.0352546
ENSG00000179399	GPC5	protein_coding	glypican 5 [Source:HGNC Symbol;Acc:HGNC:4453]	702.564	762.168	678.439	248.529	240.65	252.419	482.111	1.52365	0.094099	16.192	5.74539e-59	2.7928e-57	1.45813	0.089634
ENSG00000158164	TMSB15A	protein_coding	thymosin beta 15A [Source:HGNC Symbol;Acc:HGNC:30744]	13801.6	14052.1	14403.1	9875.43	9749.22	9666.23	12044.8	0.528982	0.0326848	16.1844	6.50172e-59	3.15518e-57	0.526126	0.0325078
ENSG00000132256	TRIM5	protein_coding	tripartite motif containing 5 [Source:HGNC Symbol;Acc:HGNC:16276]	377.223	358.473	372.553	980.765	874.041	931.144	656.477	-1.33538	0.082532	-16.1801	6.96697e-59	3.37533e-57	-1.2912	0.0796099
ENSG00000182175	RGMA	protein_coding	repulsive guidance molecule BMP co-receptor a [Source:HGNC Symbol;Acc:HGNC:30308]	26067.3	25442.7	25826.8	15677.9	15881	16089.6	20505.8	0.698633	0.0432649	16.1478	1.17679e-58	5.69177e-57	0.692065	0.0428573
ENSG00000079277	MKNK1	protein_coding	MAPK interacting serine/threonine kinase 1 [Source:HGNC Symbol;Acc:HGNC:7110]	3666.3	3378.47	3843.18	5722.33	5735.17	5675.91	4535.6	-0.652846	0.040433	-16.1464	1.20444e-58	5.80768e-57	-0.647501	0.0400994
ENSG00000165891	E2F7	protein_coding	E2F transcription factor 7 [Source:HGNC Symbol;Acc:HGNC:23820]	1048.44	1062.18	1105.89	2185.41	1984.88	2313.14	1715.38	-1.01845	0.0630759	-16.1464	1.20474e-58	5.80768e-57	-0.998137	0.0617958
ENSG00000275342	PRAG1	protein_coding	PEAK1 related, kinase-activating pseudokinase 1 [Source:HGNC Symbol;Acc:HGNC:25438]	1499.16	1440.51	1385.31	674.725	650.718	689.243	1048.54	1.09552	0.067867	16.1422	1.28947e-58	6.20587e-57	1.07063	0.0662524
ENSG00000164111	ANXA5	protein_coding	annexin A5 [Source:HGNC Symbol;Acc:HGNC:543]	6299.29	6322.36	6709.88	9339.35	9013.79	9244.13	7673.34	-0.514454	0.0319284	-16.1127	2.07615e-58	9.97545e-57	-0.511816	0.0317639
ENSG00000265808	SEC22B	protein_coding	SEC22 homolog B, vesicle trafficking protein [Source:HGNC Symbol;Acc:HGNC:10700]	6274.43	6346.62	6645.17	9633.07	9446.96	9706.9	8001.25	-0.579983	0.0360033	-16.1092	2.20019e-58	1.0554e-56	-0.576194	0.0357674
ENSG00000070808	CAMK2A	protein_coding	calcium/calmodulin dependent protein kinase II alpha [Source:HGNC Symbol;Acc:HGNC:1460]	4790.4	4995.46	4771.62	7527.76	7614.17	7810.95	6159.46	-0.657712	0.0408692	-16.0931	2.85218e-58	1.3659e-56	-0.652196	0.0405248
ENSG00000157570	TSPAN18	protein_coding	tetraspanin 18 [Source:HGNC Symbol;Acc:HGNC:20660]	13847	13722.3	13364.9	20085.7	19837.3	20304.3	17017.2	-0.557594	0.0346779	-16.0792	3.5674e-58	1.70562e-56	-0.554212	0.0344673
ENSG00000148773	MKI67	protein_coding	marker of proliferation Ki-67 [Source:HGNC Symbol;Acc:HGNC:7107]	4621.79	4528.89	4476.52	7948.82	7616.1	8474.25	6574.43	-0.821013	0.0510656	-16.0776	3.66176e-58	1.74786e-56	-0.810263	0.0503951
ENSG00000104059	FAM189A1	protein_coding	family with sequence similarity 189 member A1 [Source:HGNC Symbol;Acc:HGNC:29075]	3784.12	3781.06	3559.84	5987.29	5883.41	6071.37	4819.57	-0.69114	0.0430545	-16.0527	5.47335e-58	2.60831e-56	-0.684714	0.0426516
ENSG00000177042	TMEM80	protein_coding	transmembrane protein 80 [Source:HGNC Symbol;Acc:HGNC:27453]	809.569	722.461	642.164	1599.01	1665.3	1640.02	1165.06	-1.17421	0.0731618	-16.0494	5.76738e-58	2.74394e-56	-1.14319	0.0711736
ENSG00000187391	MAGI2	protein_coding	membrane associated guanylate kinase, WW and PDZ domain containing 2 [Source:HGNC Symbol;Acc:HGNC:18957]	7785.49	7910.67	8251.07	5148.25	4978.57	4949.51	6280.48	0.667588	0.0416128	16.0429	6.41231e-58	3.04579e-56	0.661815	0.0412491
ENSG00000158186	MRAS	protein_coding	muscle RAS oncogene homolog [Source:HGNC Symbol;Acc:HGNC:7227]	13467.6	13184.1	12968.8	9762.47	9651.03	9790.33	11367.8	0.439166	0.0273945	16.0312	7.7385e-58	3.66974e-56	0.437504	0.0272902
ENSG00000135454	B4GALNT1	protein_coding	beta-1,4-N-acetyl-galactosaminyltransferase 1 [Source:HGNC Symbol;Acc:HGNC:4117]	18990.8	18754.2	18587.5	13028.3	13578.4	13469.3	16217.1	0.49176	0.0307115	16.0122	1.04974e-57	4.96998e-56	0.489414	0.0305648
ENSG00000176769	TCERG1L	protein_coding	transcription elongation regulator 1 like [Source:HGNC Symbol;Acc:HGNC:23533]	1468.9	1351.17	1419.62	622.349	598.738	674.518	983.982	1.1499	0.0718199	16.0109	1.07164e-57	5.0654e-56	1.12119	0.0699249
ENSG00000168243	GNG4	protein_coding	G protein subunit gamma 4 [Source:HGNC Symbol;Acc:HGNC:4407]	22491.8	23339.3	22365.9	16870.2	16429.7	16274	20918	0.460068	0.028759	15.9974	1.33262e-57	6.28879e-56	0.45813	0.0286382
ENSG00000166348	USP54	protein_coding	ubiquitin specific peptidase 54 [Source:HGNC Symbol;Acc:HGNC:23513]	3918.14	3948.72	3715.73	2339.46	2512.39	2310.33	2946.15	0.700208	0.0438177	15.98	1.76081e-57	8.29602e-56	0.693571	0.0433923
ENSG00000196660	SLC30A10	protein_coding	solute carrier family 30 member 10 [Source:HGNC Symbol;Acc:HGNC:25355]	2451.41	2273.27	2361.79	1278.59	1349.57	1251.58	1715.87	0.876256	0.0548594	15.9727	1.97869e-57	9.30751e-56	0.863376	0.0540229
ENSG00000115935	WIPF1	protein_coding	WAS/WASL interacting protein family member 1 [Source:HGNC Symbol;Acc:HGNC:12736]	970.619	982.767	978.442	1792.08	1778.89	1737.48	1358.66	-0.854872	0.0536939	-15.9212	4.51478e-57	2.12027e-55	-0.84263	0.052901
ENSG00000061918	GUCY1B1	protein_coding	guanylate cyclase 1 soluble subunit beta 1 [Source:HGNC Symbol;Acc:HGNC:4687]	5752.37	5444.37	6262.81	2906.35	3166.96	2939.97	4395.81	0.957326	0.0601799	15.9077	5.60017e-57	2.62577e-55	0.940056	0.0590858
ENSG00000095951	HIVEP1	protein_coding	HIVEP zinc finger 1 [Source:HGNC Symbol;Acc:HGNC:4920]	7265.59	6878.27	6838.31	4318.45	4464.54	4143.17	5710.98	0.702101	0.0441799	15.8919	7.21454e-57	3.37726e-55	0.695201	0.0437435
ENSG00000052795	FNIP2	protein_coding	folliculin interacting protein 2 [Source:HGNC Symbol;Acc:HGNC:29280]	21110.4	20579.6	20932.6	15150	14964.6	14779.8	17480.6	0.480375	0.0302283	15.8916	7.24684e-57	3.38694e-55	0.478166	0.0300886
ENSG00000143858	SYT2	protein_coding	synaptotagmin 2 [Source:HGNC Symbol;Acc:HGNC:11510]	18652.5	19249.4	20708.1	29757.8	29082.1	29056.9	23684.7	-0.584566	0.0368662	-15.8564	1.26909e-56	5.92179e-55	-0.580567	0.0366137
ENSG00000172461	FUT9	protein_coding	fucosyltransferase 9 [Source:HGNC Symbol;Acc:HGNC:4020]	2104.45	2125.47	2105.91	883.202	1026.13	869.442	1474.47	1.20158	0.0757813	15.8558	1.28123e-56	5.96888e-55	1.16785	0.0735919
ENSG00000153234	NR4A2	protein_coding	nuclear receptor subfamily 4 group A member 2 [Source:HGNC Symbol;Acc:HGNC:7981]	571.779	552.6	600.007	131.453	150.166	157.06	325.069	1.97227	0.124392	15.8553	1.29223e-56	6.01052e-55	1.83408	0.11438
ENSG00000111728	ST8SIA1	protein_coding	ST8 alpha-N-acetyl-neuraminide alpha-2,8-sialyltransferase 1 [Source:HGNC Symbol;Acc:HGNC:10869]	14729	14647.7	15156	22712.7	22671.2	22315.9	18058	-0.604049	0.0381005	-15.8541	1.31706e-56	6.11626e-55	-0.599638	0.0378219
ENSG00000163558	PRKCI	protein_coding	protein kinase C iota [Source:HGNC Symbol;Acc:HGNC:9404]	15779.6	15657	16668.8	24399	23818.6	23807.3	20009.2	-0.582244	0.0367381	-15.8485	1.43964e-56	6.67482e-55	-0.578284	0.036488
ENSG00000121281	ADCY7	protein_coding	adenylate cyclase 7 [Source:HGNC Symbol;Acc:HGNC:238]	4659.62	4745.08	4943.19	7292.58	7273.41	7533.99	6081.45	-0.624012	0.0393769	-15.8472	1.47074e-56	6.80818e-55	-0.619144	0.0390683
ENSG00000178031	ADAMTSL1	protein_coding	ADAMTS like 1 [Source:HGNC Symbol;Acc:HGNC:14632]	46.4773	72.7975	56.8634	400.522	363.863	370.214	208.882	-2.69197	0.169896	-15.8448	1.52603e-56	7.05292e-55	-2.35051	0.14389
ENSG00000169220	RGS14	protein_coding	regulator of G protein signaling 14 [Source:HGNC Symbol;Acc:HGNC:9996]	1324.06	1265.13	1286.29	564.839	641.092	578.459	899.386	1.13178	0.0714869	15.832	1.87238e-56	8.63996e-55	1.10355	0.0696067
ENSG00000049130	KITLG	protein_coding	KIT ligand [Source:HGNC Symbol;Acc:HGNC:6343]	12526.2	12908.3	12452.1	21302.6	20980.8	20504.1	15506.8	-0.728703	0.0461099	-15.8036	2.93756e-56	1.35337e-54	-0.720952	0.0456181
ENSG00000134775	FHOD3	protein_coding	formin homology 2 domain containing 3 [Source:HGNC Symbol;Acc:HGNC:26178]	11524.2	11636.6	11569.7	8589.65	7968.41	8539.46	10003.4	0.464572	0.0294074	15.7978	3.22229e-56	1.4822e-54	0.462543	0.0292783
ENSG00000108387	SEPTIN4	protein_coding	septin 4 [Source:HGNC Symbol;Acc:HGNC:9165]	5054.13	5074.87	4896.13	3384.92	3334.45	3390.82	4270.8	0.569812	0.0361066	15.7814	4.18115e-56	1.92023e-54	0.566044	0.0358662
ENSG00000224635		lncRNA	novel transcript	21.6173	37.5018	24.5101	290.635	300.331	313.42	153.537	-3.44317	0.218274	-15.7745	4.66049e-56	2.137e-54	-2.82844	0.165541
ENSG00000177311	ZBTB38	protein_coding	zinc finger and BTB domain containing 38 [Source:HGNC Symbol;Acc:HGNC:26636]	5994.49	5865.72	6198.11	3699.18	3469.21	3533.86	4691.7	0.75343	0.0477679	15.7727	4.79428e-56	2.19489e-54	0.744848	0.0472179
ENSG00000140853	NLRC5	protein_coding	NLR family CARD domain containing 5 [Source:HGNC Symbol;Acc:HGNC:29933]	1481.87	1374.33	1515.7	3119.96	3109.2	3019.91	2255.08	-1.07986	0.0685619	-15.7501	6.85214e-56	3.13208e-54	-1.05473	0.0669468
ENSG00000075426	FOSL2	protein_coding	FOS like 2, AP-1 transcription factor subunit [Source:HGNC Symbol;Acc:HGNC:3798]	851.723	828.348	777.46	2048.82	2506.61	2135.04	1761.61	-1.44075	0.0915279	-15.7411	7.90413e-56	3.60728e-54	-1.38071	0.0876931
ENSG00000110900	TSPAN11	protein_coding	tetraspanin 11 [Source:HGNC Symbol;Acc:HGNC:30795]	3091.28	2852.34	2851.01	1627.76	1626.79	1631.61	2386.61	0.847526	0.0538466	15.7396	8.09143e-56	3.68698e-54	0.83508	0.0530476
ENSG00000144119	C1QL2	protein_coding	complement C1q like 2 [Source:HGNC Symbol;Acc:HGNC:24181]	297.238	286.778	240.199	4.10792	15.4016	9.81628	162.033	4.94035	0.313949	15.7362	8.54871e-56	3.88926e-54	3.58084	0.175608
ENSG00000130707	ASS1	protein_coding	argininosuccinate synthase 1 [Source:HGNC Symbol;Acc:HGNC:758]	1138.15	1216.6	1079.42	2324.05	2502.76	2538.21	2044.75	-1.10127	0.0700346	-15.7246	1.02518e-55	4.65683e-54	-1.07403	0.0682906
ENSG00000141232	TOB1	protein_coding	transducer of ERBB2, 1 [Source:HGNC Symbol;Acc:HGNC:11979]	3204.77	3076.25	3550.04	6033.5	5752.5	6286.62	4688.5	-0.879724	0.0559526	-15.7227	1.05768e-55	4.79695e-54	-0.86597	0.055073
ENSG00000141756	FKBP10	protein_coding	FKBP prolyl isomerase 10 [Source:HGNC Symbol;Acc:HGNC:18169]	1529.43	1314.77	1263.74	3352.06	3232.41	3471.46	2323.74	-1.29335	0.0824586	-15.6849	1.91942e-55	8.69174e-54	-1.25031	0.0796818
ENSG00000140022	STON2	protein_coding	stonin 2 [Source:HGNC Symbol;Acc:HGNC:30652]	2573.54	2595.34	2592.19	4876.1	4816.85	4684.47	3636.32	-0.888921	0.0567182	-15.6726	2.32941e-55	1.05319e-53	-0.874662	0.055802
ENSG00000198597	ZNF536	protein_coding	zinc finger protein 536 [Source:HGNC Symbol;Acc:HGNC:29025]	3071.82	3143.53	3256.9	1480.9	1517.06	1467.53	2066.81	1.08686	0.0693495	15.6722	2.34408e-55	1.05818e-53	1.06157	0.0676879
ENSG00000129038	LOXL1	protein_coding	lysyl oxidase like 1 [Source:HGNC Symbol;Acc:HGNC:6665]	1477.55	1733.91	1620.61	3419.84	3236.26	3334.73	2584.45	-1.04921	0.0669566	-15.67	2.42703e-55	1.09393e-53	-1.02576	0.0654477
ENSG00000279726		lncRNA	novel transcript, antisense to PCDHA5, PCDHA4, PCDHA3, PCDHA2 and PCDHA1	1853.69	1882.81	1763.74	908.877	870.191	894.683	1313.05	1.03728	0.0662087	15.6669	2.54751e-55	1.14644e-53	1.01502	0.0647332
ENSG00000184678	H2BC21	protein_coding	H2B clustered histone 21 [Source:HGNC Symbol;Acc:HGNC:4760]	7739.01	7624.99	8030.48	5407.05	4818.78	5100.96	6325.57	0.606517	0.0387135	15.6668	2.55141e-55	1.14644e-53	0.601961	0.03842
ENSG00000174460	ZCCHC12	protein_coding	zinc finger CCHC-type containing 12 [Source:HGNC Symbol;Acc:HGNC:27273]	21882.2	21551.4	23148.3	16157.5	16277.6	16043.3	19029.5	0.458379	0.0292649	15.6631	2.70335e-55	1.21284e-53	0.456397	0.029138
ENSG00000120675	DNAJC15	protein_coding	DnaJ heat shock protein family (Hsp40) member C15 [Source:HGNC Symbol;Acc:HGNC:20325]	4168.9	4338.07	4511.81	6897.19	6630.39	6616.17	5421.16	-0.629698	0.0402195	-15.6565	2.99806e-55	1.34299e-53	-0.624586	0.0398912
ENSG00000129204	USP6	protein_coding	ubiquitin specific peptidase 6 [Source:HGNC Symbol;Acc:HGNC:12629]	683.108	596.719	405.887	6.16188	9.626	11.9198	305.747	5.89298	0.376923	15.6345	4.23991e-55	1.89637e-53	3.6364	0.203738
ENSG00000116183	PAPPA2	protein_coding	pappalysin 2 [Source:HGNC Symbol;Acc:HGNC:14615]	20832.6	18925.2	20217.9	35061.1	34657.5	35619.1	24613.1	-0.812658	0.0520342	-15.6178	5.50888e-55	2.46015e-53	-0.801687	0.0513295
ENSG00000136828	RALGPS1	protein_coding	Ral GEF with PH domain and SH3 binding motif 1 [Source:HGNC Symbol;Acc:HGNC:16851]	11540.4	11050.9	11209.9	8364.75	8126.27	8010.78	9790.93	0.464444	0.0297539	15.6095	6.26788e-55	2.79482e-53	0.462363	0.0296201
ENSG00000185664	PMEL	protein_coding	premelanosome protein [Source:HGNC Symbol;Acc:HGNC:10880]	3018.86	2826.97	2984.35	5012.69	4909.26	5361.79	4612.47	-0.793858	0.050874	-15.6044	6.79559e-55	3.02549e-53	-0.783391	0.0502037
ENSG00000083857	FAT1	protein_coding	FAT atypical cadherin 1 [Source:HGNC Symbol;Acc:HGNC:3595]	9811.03	9034.62	9843.25	3383.9	3436.48	3748.42	6935.36	1.43978	0.0922692	15.6041	6.82784e-55	3.03521e-53	1.37993	0.088428
ENSG00000233593	LINC02609	lncRNA	long intergenic non-protein coding RNA 2609 [Source:HGNC Symbol;Acc:HGNC:27140]	1378.11	1359.99	1215.7	605.918	627.616	623.334	969.289	1.09068	0.0699088	15.6015	7.11309e-55	3.15719e-53	1.06417	0.0681379
ENSG00000153179	RASSF3	protein_coding	Ras association domain family member 3 [Source:HGNC Symbol;Acc:HGNC:14271]	848.481	913.278	1026.48	2019.04	1879	2034.77	1462.08	-1.09169	0.0699762	-15.6009	7.17678e-55	3.18061e-53	-1.06529	0.0682459
ENSG00000069424	KCNAB2	protein_coding	potassium voltage-gated channel subfamily A regulatory beta subunit 2 [Source:HGNC Symbol;Acc:HGNC:6229]	7294.77	7052.54	7166.75	10143.5	10419.2	10550.4	8826.77	-0.53234	0.0341249	-15.5997	7.31022e-55	3.23483e-53	-0.529212	0.033924
ENSG00000152217	SETBP1	protein_coding	SET binding protein 1 [Source:HGNC Symbol;Acc:HGNC:15573]	17029.1	16414.7	15925.7	10119.9	10656	9964.22	13153.1	0.68489	0.0439288	15.5909	8.39309e-55	3.70837e-53	0.678256	0.043502
ENSG00000133519	ZDHHC8P1	transcribed_unprocessed_pseudogene	ZDHHC8 pseudogene 1 [Source:HGNC Symbol;Acc:HGNC:26461]	3294.48	3090.59	3142.19	1802.35	1884.77	1801.29	2477.44	0.799392	0.0513177	15.5773	1.03847e-54	4.58139e-53	0.788861	0.0506306
ENSG00000171517	LPAR3	protein_coding	lysophosphatidic acid receptor 3 [Source:HGNC Symbol;Acc:HGNC:14298]	872.26	877.983	950.991	1937.91	1778.89	1805.49	1281.43	-1.03248	0.0664802	-15.5307	2.15102e-54	9.47522e-53	-1.01031	0.0650055
ENSG00000234745	HLA-B	protein_coding	major histocompatibility complex, class I, B [Source:HGNC Symbol;Acc:HGNC:4932]	6714.35	7573.15	7888.32	21071.6	17919.8	19221	11696.8	-1.39255	0.0896723	-15.5293	2.19722e-54	9.66413e-53	-1.33837	0.0861556
ENSG00000100346	CACNA1I	protein_coding	calcium voltage-gated channel subunit alpha1 I [Source:HGNC Symbol;Acc:HGNC:1396]	1945.56	1887.22	1752.96	812.341	831.687	781.796	1335.55	1.2072	0.0777565	15.5254	2.33677e-54	1.02624e-52	1.17129	0.0753796
ENSG00000105976	MET	protein_coding	MET proto-oncogene, receptor tyrosine kinase [Source:HGNC Symbol;Acc:HGNC:7029]	926.303	992.694	1093.15	2460.64	2079.22	2237.41	1310.78	-1.17241	0.0756163	-15.5047	3.22312e-54	1.41337e-52	-1.14065	0.0734906
ENSG00000234719	NPIPB2	protein_coding	nuclear pore complex interacting protein family member B2 [Source:HGNC Symbol;Acc:HGNC:37451]	393.436	411.416	347.063	3.08094	0	7.71279	199.967	6.33648	0.408872	15.4975	3.60853e-54	1.57999e-52	4.27099	0.176689
ENSG00000103226	NOMO3	protein_coding	NODAL modulator 3 [Source:HGNC Symbol;Acc:HGNC:25242]	1861.25	1811.11	1855.9	980.765	1001.1	932.546	1425.17	0.930291	0.0601922	15.4553	6.94406e-54	3.03589e-52	0.913403	0.059071
ENSG00000196263	ZNF471	protein_coding	zinc finger protein 471 [Source:HGNC Symbol;Acc:HGNC:23226]	2355.21	2564.46	2506.89	1287.83	1235.98	1331.51	1840.76	0.940338	0.0608652	15.4495	7.5999e-54	3.31763e-52	0.923123	0.0597224
ENSG00000106038	EVX1	protein_coding	even-skipped homeobox 1 [Source:HGNC Symbol;Acc:HGNC:3506]	287.511	298.911	241.179	25.6745	21.1772	29.4488	131.507	3.38114	0.218986	15.44	8.81532e-54	3.84245e-52	2.77881	0.165174
ENSG00000174469	CNTNAP2	protein_coding	contactin associated protein 2 [Source:HGNC Symbol;Acc:HGNC:13830]	66643	65719.6	67599.8	45989.2	43263.1	43556.2	53657.9	0.590241	0.0382796	15.4192	1.21585e-53	5.29177e-52	0.585891	0.037997
ENSG00000112290	WASF1	protein_coding	WASP family member 1 [Source:HGNC Symbol;Acc:HGNC:12732]	31012.2	31237.9	31988.6	24351.7	23835.9	24064.6	27614.4	0.38297	0.0248438	15.4151	1.2957e-53	5.63089e-52	0.381776	0.0247662
ENSG00000088854	DNAAF9	protein_coding	dynein axonemal assembly factor 9 [Source:HGNC Symbol;Acc:HGNC:17721]	17864.6	18153.1	18195.3	14318.1	13720.9	14162.1	15697.4	0.359502	0.023344	15.4002	1.63148e-53	7.07956e-52	0.358518	0.0232796
ENSG00000123307	NEUROD4	protein_coding	neuronal differentiation 4 [Source:HGNC Symbol;Acc:HGNC:13802]	4309.42	4267.48	4766.72	7875.9	7132.87	7833.39	6025.25	-0.777342	0.0504768	-15.4	1.63678e-53	7.09199e-52	-0.767437	0.0498305
ENSG00000184489	PTP4A3	protein_coding	protein tyrosine phosphatase 4A3 [Source:HGNC Symbol;Acc:HGNC:9636]	2132.55	2101.2	2128.45	3566.7	4318.23	3887.95	3247.69	-0.883052	0.0573923	-15.3862	2.02469e-53	8.75973e-52	-0.868388	0.0564363
ENSG00000171992	SYNPO	protein_coding	synaptopodin [Source:HGNC Symbol;Acc:HGNC:30672]	350.201	325.383	304.905	819.529	883.667	879.959	614.288	-1.39763	0.0908673	-15.381	2.1962e-53	9.48763e-52	-1.34058	0.0869618
ENSG00000073331	ALPK1	protein_coding	alpha kinase 1 [Source:HGNC Symbol;Acc:HGNC:20917]	670.138	646.354	623.536	200.261	167.492	143.037	397.996	1.93617	0.125925	15.3756	2.38509e-53	1.02884e-51	1.79365	0.115707
ENSG00000151812	SLC35F4	protein_coding	solute carrier family 35 member F4 [Source:HGNC Symbol;Acc:HGNC:19845]	201.041	185.303	231.375	739.425	700.773	705.37	428.971	-1.7943	0.116715	-15.3733	2.4727e-53	1.06505e-51	-1.68338	0.10877
ENSG00000197728	RPS26	protein_coding	ribosomal protein S26 [Source:HGNC Symbol;Acc:HGNC:10414]	16847.5	16678.4	17204.1	10679.6	11098.8	11053.1	13810.1	0.628123	0.0408849	15.3632	2.8899e-53	1.24291e-51	0.622843	0.0405403
ENSG00000091136	LAMB1	protein_coding	laminin subunit beta 1 [Source:HGNC Symbol;Acc:HGNC:6486]	3573.35	3580.32	3699.06	5550.82	6095.19	5821.75	4964.56	-0.684063	0.044558	-15.3522	3.42401e-53	1.47046e-51	-0.677195	0.0441097
ENSG00000159217	IGF2BP1	protein_coding	insulin like growth factor 2 mRNA binding protein 1 [Source:HGNC Symbol;Acc:HGNC:28866]	15461.8	15562.1	15529.6	21353	20811.4	21210.2	18349	-0.445548	0.02904	-15.3426	3.97228e-53	1.7034e-51	-0.44365	0.0289161
ENSG00000028277	POU2F2	protein_coding	POU class 2 homeobox 2 [Source:HGNC Symbol;Acc:HGNC:9213]	2857.81	2743.14	2526.5	4985.98	4528.07	4760.19	3782.03	-0.815243	0.0532015	-15.3237	5.31126e-53	2.27424e-51	-0.803702	0.0524434
ENSG00000149403	GRIK4	protein_coding	glutamate ionotropic receptor kainate type subunit 4 [Source:HGNC Symbol;Acc:HGNC:4582]	399.921	393.769	423.534	1122.49	1022.28	1067.87	798.369	-1.40231	0.0915645	-15.315	6.06879e-53	2.59478e-51	-1.34471	0.0876509
ENSG00000171873	ADRA1D	protein_coding	adrenoceptor alpha 1D [Source:HGNC Symbol;Acc:HGNC:280]	451.802	435.682	453.927	106.806	73.1576	107.278	228.652	2.17206	0.141845	15.3129	6.26827e-53	2.67615e-51	1.98433	0.127104
ENSG00000109466	KLHL2	protein_coding	kelch like family member 2 [Source:HGNC Symbol;Acc:HGNC:6353]	5581.6	5693.65	5943.2	3979.54	3881.21	4034.49	4860.61	0.530947	0.0347173	15.2934	8.45564e-53	3.60473e-51	0.527723	0.0345044
ENSG00000053438	NNAT	protein_coding	neuronatin [Source:HGNC Symbol;Acc:HGNC:7860]	0	0	0.980403	97648.3	99361.5	101688	49872.8	-18.0093	1.1784	-15.2828	9.95469e-53	4.23758e-51	-11.6282	0.131406
ENSG00000064763	FAR2	protein_coding	fatty acyl-CoA reductase 2 [Source:HGNC Symbol;Acc:HGNC:25531]	1916.38	2085.76	2251.99	4174.67	3829.22	3762.44	2731.04	-0.911378	0.0597339	-15.2573	1.47198e-52	6.25688e-51	-0.895383	0.0586709
ENSG00000187079	TEAD1	protein_coding	TEA domain transcription factor 1 [Source:HGNC Symbol;Acc:HGNC:11714]	3712.78	3913.42	3856.91	5455.31	5307.78	5614.21	4769.03	-0.515726	0.0338984	-15.2139	2.86051e-52	1.21413e-50	-0.512727	0.0337003
ENSG00000116133	DHCR24	protein_coding	24-dehydrocholesterol reductase [Source:HGNC Symbol;Acc:HGNC:2859]	115925	114410	118510	86364.9	88453.4	85183.5	105937	0.42432	0.027893	15.2124	2.9249e-52	1.23965e-50	0.422649	0.0277832
ENSG00000144824	PHLDB2	protein_coding	pleckstrin homology like domain family B member 2 [Source:HGNC Symbol;Acc:HGNC:29573]	915.494	809.597	836.284	1657.54	1621.02	1752.91	1273.93	-0.978799	0.0643541	-15.2096	3.05511e-52	1.29296e-50	-0.958722	0.0629986
ENSG00000160233	LRRC3	protein_coding	leucine rich repeat containing 3 [Source:HGNC Symbol;Acc:HGNC:14965]	5253.01	5776.38	5574.57	3341.79	3195.83	3295.46	4383.47	0.754028	0.0495824	15.2076	3.15035e-52	1.33133e-50	0.744752	0.0489669
ENSG00000148700	ADD3	protein_coding	adducin 3 [Source:HGNC Symbol;Acc:HGNC:245]	4323.47	4460.5	4511.81	6625.04	6643.87	6857.37	5661.25	-0.599002	0.0394081	-15.2	3.53794e-52	1.49296e-50	-0.59431	0.0390983
ENSG00000196867	ZFP28	protein_coding	ZFP28 zinc finger protein [Source:HGNC Symbol;Acc:HGNC:17801]	4763.38	4832.21	5157.9	3282.23	3280.54	3353.66	4151.49	0.57219	0.0376566	15.195	3.81941e-52	1.6094e-50	0.568092	0.0373845
ENSG00000099284	MACROH2A2	protein_coding	macroH2A.2 histone [Source:HGNC Symbol;Acc:HGNC:14453]	25736.5	25549.7	25361.1	18486.7	17931.3	18333.3	21264.2	0.484736	0.0319109	15.1903	4.10197e-52	1.72597e-50	0.482252	0.0317468
ENSG00000133216	EPHB2	protein_coding	EPH receptor B2 [Source:HGNC Symbol;Acc:HGNC:3393]	31446.7	31286.4	31152.3	22221.8	22280.4	22663.7	27113	0.482923	0.0319166	15.1308	1.0149e-51	4.26417e-50	0.480438	0.0317522
ENSG00000163235	TGFA	protein_coding	transforming growth factor alpha [Source:HGNC Symbol;Acc:HGNC:11765]	437.751	442.3	549.026	1319.67	1316.84	1540.45	940.781	-1.54944	0.102503	-15.1161	1.26929e-51	5.32533e-50	-1.4716	0.0971787
ENSG00000169554	ZEB2	protein_coding	zinc finger E-box binding homeobox 2 [Source:HGNC Symbol;Acc:HGNC:14881]	5425.95	5361.65	6027.52	8891.59	8694.21	8911.78	7297.93	-0.656246	0.0434363	-15.1082	1.42917e-51	5.98749e-50	-0.65002	0.0430231
ENSG00000259383		lncRNA	novel transcript	168.615	126.844	152.943	511.436	471.674	486.607	331.999	-1.71473	0.113578	-15.0974	1.68437e-51	7.04652e-50	-1.60906	0.105716
ENSG00000255495		lncRNA	novel transcript	52.9625	60.6646	52.9418	285.5	350.387	311.316	177.906	-2.49823	0.165607	-15.0853	2.0241e-51	8.45561e-50	-2.20414	0.141254
ENSG00000167614	TTYH1	protein_coding	tweety family member 1 [Source:HGNC Symbol;Acc:HGNC:13476]	820.378	451.124	764.714	64.6997	48.13	77.1279	314.08	3.37961	0.224687	15.0414	3.93178e-51	1.64014e-49	2.71319	0.175644
ENSG00000049449	RCN1	protein_coding	reticulocalbin 1 [Source:HGNC Symbol;Acc:HGNC:9934]	4596.93	4833.32	5327.51	8126.49	7604.54	8257.59	6517.26	-0.702421	0.0467405	-15.0281	4.80538e-51	2.00169e-49	-0.694718	0.0462262
ENSG00000197705	KLHL14	protein_coding	kelch like family member 14 [Source:HGNC Symbol;Acc:HGNC:29266]	3587.4	3666.35	4026.51	2047.8	1848.19	1750.8	2461.12	0.999408	0.0665223	15.0237	5.13972e-51	2.13791e-49	0.978021	0.0650596
ENSG00000122756	CNTFR	protein_coding	ciliary neurotrophic factor receptor [Source:HGNC Symbol;Acc:HGNC:2170]	21702.7	21968.3	21589.5	35098	33714.1	34211.8	26951.1	-0.658866	0.0438938	-15.0104	6.27299e-51	2.60557e-49	-0.652495	0.0434689
ENSG00000260918		lncRNA	novel transcript, overlapping GABRB1	877.664	839.378	773.538	242.367	334.985	234.188	552.769	1.65784	0.110472	15.0068	6.62552e-51	2.74808e-49	1.56091	0.103616
ENSG00000158321	AUTS2	protein_coding	activator of transcription and developmental regulator AUTS2 [Source:HGNC Symbol;Acc:HGNC:14262]	29298	28319.3	26199.3	19625.6	19958.6	19878	23587.7	0.495274	0.0330106	15.0035	6.96723e-51	2.8857e-49	0.492554	0.0328289
ENSG00000122733	PHF24	protein_coding	PHD finger protein 24 [Source:HGNC Symbol;Acc:HGNC:29180]	4364.54	4423	4284.36	8191.19	8147.45	8153.12	5768.64	-0.90594	0.0604075	-14.9971	7.66485e-51	3.17013e-49	-0.88958	0.0593095
ENSG00000077782	FGFR1	protein_coding	fibroblast growth factor receptor 1 [Source:HGNC Symbol;Acc:HGNC:3688]	9647.82	9791.27	9402.06	6564.45	6645.79	6399.51	7946.83	0.557943	0.0372074	14.9955	7.85767e-51	3.24527e-49	0.554059	0.0369469
ENSG00000180332	KCTD4	protein_coding	potassium channel tetramerization domain containing 4 [Source:HGNC Symbol;Acc:HGNC:23227]	344.797	272.439	330.396	32.8633	21.1772	47.6791	147.311	3.10362	0.20703	14.9911	8.38886e-51	3.45975e-49	2.59953	0.163439
ENSG00000271643	PDCD6IP-DT	lncRNA	PDCD6IP divergent transcript [Source:HGNC Symbol;Acc:HGNC:55244]	438.832	521.716	530.398	1161.51	1130.09	1069.27	774.8	-1.16879	0.0781028	-14.9648	1.24756e-50	5.13795e-49	-1.1341	0.0756793
ENSG00000069431	ABCC9	protein_coding	ATP binding cassette subfamily C member 9 [Source:HGNC Symbol;Acc:HGNC:60]	77.8224	79.4155	66.6674	337.876	300.331	342.167	203.671	-2.14646	0.143588	-14.9487	1.58781e-50	6.52999e-49	-1.94558	0.127246
ENSG00000164305	CASP3	protein_coding	caspase 3 [Source:HGNC Symbol;Acc:HGNC:1504]	14899.8	14707.3	16564.9	25580	23739.7	25251.7	18515.8	-0.691997	0.0463805	-14.92	2.44334e-50	1.00342e-48	-0.684551	0.0458801
ENSG00000261292		lncRNA	novel transcript	1310.01	1358.89	1201.97	573.054	604.513	614.92	933.636	1.10924	0.0743566	14.9178	2.52406e-50	1.03511e-48	1.07907	0.0722484
ENSG00000152348	ATG10	protein_coding	autophagy related 10 [Source:HGNC Symbol;Acc:HGNC:20315]	1907.73	2097.89	2142.18	1215.94	1105.07	1200.39	1572.04	0.795283	0.0533309	14.9122	2.74406e-50	1.12375e-48	0.784087	0.0525561
ENSG00000170390	DCLK2	protein_coding	doublecortin like kinase 2 [Source:HGNC Symbol;Acc:HGNC:19002]	12940.1	12976.7	13295.2	10012	9620.23	9857.65	11265	0.40962	0.0274861	14.9028	3.1602e-50	1.29235e-48	0.408063	0.027381
ENSG00000111110	PPM1H	protein_coding	protein phosphatase, Mg2+/Mn2+ dependent 1H [Source:HGNC Symbol;Acc:HGNC:18583]	9418.68	9582.8	9945.21	14450.6	13672.8	14161.4	11475.9	-0.54755	0.0367605	-14.8951	3.54769e-50	1.44878e-48	-0.543831	0.0365102
ENSG00000159556	ISL2	protein_coding	ISL LIM homeobox 2 [Source:HGNC Symbol;Acc:HGNC:18524]	7694.69	7917.28	7891.26	13169	12255.8	13087.2	9890.8	-0.713488	0.047905	-14.8938	3.61425e-50	1.4739e-48	-0.705306	0.0473536
ENSG00000155511	GRIA1	protein_coding	glutamate ionotropic receptor AMPA type subunit 1 [Source:HGNC Symbol;Acc:HGNC:4571]	6006.38	5813.88	6261.83	3193.91	3513.49	3358.57	4573.07	0.847568	0.056919	14.8908	3.78353e-50	1.54077e-48	0.833917	0.0559939
ENSG00000160584	SIK3	protein_coding	SIK family kinase 3 [Source:HGNC Symbol;Acc:HGNC:29165]	9759.15	9715.16	9804.03	7250.47	7506.36	7221.97	8474.89	0.41653	0.0279845	14.8843	4.16856e-50	1.6952e-48	0.414886	0.0278733
ENSG00000072315	TRPC5	protein_coding	transient receptor potential cation channel subfamily C member 5 [Source:HGNC Symbol;Acc:HGNC:12337]	2782.15	2787.26	2874.54	1236.48	1311.06	1238.25	1881.12	1.16059	0.078012	14.877	4.64746e-50	1.88731e-48	1.12639	0.0756552
ENSG00000116852	KIF21B	protein_coding	kinesin family member 21B [Source:HGNC Symbol;Acc:HGNC:29442]	110011	109274	105510	80573.7	80361.7	82579.4	96214	0.415341	0.0279409	14.865	5.56378e-50	2.25627e-48	0.413701	0.0278306
ENSG00000159388	BTG2	protein_coding	BTG anti-proliferation factor 2 [Source:HGNC Symbol;Acc:HGNC:1131]	3223.15	3051.98	3420.63	4934.64	5022.85	5240.49	4156.29	-0.649092	0.0437018	-14.8528	6.67682e-50	2.70388e-48	-0.642869	0.0432802
ENSG00000183090	FREM3	protein_coding	FRAS1 related extracellular matrix 3 [Source:HGNC Symbol;Acc:HGNC:25172]	638.792	614.367	675.498	147.885	148.24	115.692	370.186	2.24963	0.151533	14.8457	7.41337e-50	2.99799e-48	2.02081	0.134564
ENSG00000204851	PNMA8B	protein_coding	PNMA family member 8B [Source:HGNC Symbol;Acc:HGNC:29206]	4539.64	4800.23	4582.4	2803.65	2593.25	2944.88	3609.22	0.731782	0.0493357	14.8327	9.00298e-50	3.63578e-48	0.722925	0.0487298
ENSG00000224982	TMEM233	protein_coding	transmembrane protein 233 [Source:HGNC Symbol;Acc:HGNC:37219]	2549.77	2315.18	2084.34	4112.03	4245.07	3957.36	3049.26	-0.824057	0.0555694	-14.8293	9.46571e-50	3.81735e-48	-0.811424	0.0547097
ENSG00000086717	PPEF1	protein_coding	protein phosphatase with EF-hand domain 1 [Source:HGNC Symbol;Acc:HGNC:9243]	1735.87	1567.35	1844.14	3153.85	2970.59	3134.9	2314.02	-0.848549	0.0572256	-14.8281	9.63937e-50	3.88201e-48	-0.834792	0.0562847
ENSG00000133878	DUSP26	protein_coding	dual specificity phosphatase 26 [Source:HGNC Symbol;Acc:HGNC:28161]	3371.22	3317.8	3882.4	1643.17	1569.04	1636.51	2460.89	1.12294	0.075803	14.8139	1.19152e-49	4.79192e-48	1.09134	0.0736357
ENSG00000064309	CDON	protein_coding	cell adhesion associated, oncogene regulated [Source:HGNC Symbol;Acc:HGNC:17104]	3901.93	3749.07	3838.28	2412.37	2419.98	2592.9	3200.07	0.624888	0.0422097	14.8044	1.3725e-49	5.51215e-48	0.619281	0.0418264
ENSG00000124126	PREX1	protein_coding	phosphatidylinositol-3,4,5-trisphosphate dependent Rac exchange factor 1 [Source:HGNC Symbol;Acc:HGNC:32594]	2602.73	2499.38	2651.99	4141.81	4143.03	4313.55	3570.97	-0.701368	0.0474445	-14.7829	1.88808e-49	7.57234e-48	-0.693394	0.0469027
ENSG00000250303	LINC02762	lncRNA	long intergenic non-protein coding RNA 2762 [Source:HGNC Symbol;Acc:HGNC:27443]	2360.61	2274.37	2533.36	1151.24	1320.69	1281.73	1813.97	0.938034	0.0634565	14.7823	1.90501e-49	7.62975e-48	0.919245	0.0621618
ENSG00000146592	CREB5	protein_coding	cAMP responsive element binding protein 5 [Source:HGNC Symbol;Acc:HGNC:16844]	1821.26	1735.01	1871.59	3735.12	3301.72	3505.81	2342.7	-0.959783	0.0650024	-14.7654	2.45038e-49	9.80051e-48	-0.940033	0.0636403
ENSG00000172159	FRMD3	protein_coding	FERM domain containing 3 [Source:HGNC Symbol;Acc:HGNC:24125]	17848.4	17822.2	18731.6	24488.3	24563.6	23880.2	20837.2	-0.422219	0.0286096	-14.7579	2.73535e-49	1.09253e-47	-0.420474	0.0284913
ENSG00000022267	FHL1	protein_coding	four and a half LIM domains 1 [Source:HGNC Symbol;Acc:HGNC:3702]	25634.9	25294.9	26428.7	18427.1	19592.8	18984	22706.4	0.441633	0.0299383	14.7515	3.01042e-49	1.20074e-47	0.43963	0.0298024
ENSG00000188859	FAM78B	protein_coding	family with sequence similarity 78 member B [Source:HGNC Symbol;Acc:HGNC:13495]	9685.65	9767	9678.54	13214.1	13056.7	13010.8	11586.9	-0.431334	0.0292597	-14.7416	3.48559e-49	1.38837e-47	-0.429466	0.0291328
ENSG00000237238	BMS1P10	transcribed_unprocessed_pseudogene	BMS1 pseudogene 10 [Source:HGNC Symbol;Acc:HGNC:49154]	67.0138	78.3125	76.4714	356.362	350.387	345.673	223.323	-2.24516	0.152434	-14.7287	4.21567e-49	1.67688e-47	-2.00321	0.13335
ENSG00000108219	TSPAN14	protein_coding	tetraspanin 14 [Source:HGNC Symbol;Acc:HGNC:23303]	15434.8	15564.3	15798.2	21041.8	21032.8	20877.8	18149.8	-0.427626	0.0290365	-14.7272	4.31278e-49	1.71317e-47	-0.425805	0.0289128
ENSG00000141449	GREB1L	protein_coding	GREB1 like retinoic acid receptor coactivator [Source:HGNC Symbol;Acc:HGNC:31042]	46246	44701	48385.8	69608.7	67543.8	68055.5	55861	-0.558566	0.0379279	-14.727	4.32226e-49	1.7146e-47	-0.554521	0.0376531
ENSG00000116017	ARID3A	protein_coding	AT-rich interaction domain 3A [Source:HGNC Symbol;Acc:HGNC:3031]	9124.68	8918.8	8700.1	13148.4	13239.6	13125.8	11210.2	-0.563088	0.0382462	-14.7227	4.60687e-49	1.82501e-47	-0.558934	0.0379637
ENSG00000080493	SLC4A4	protein_coding	solute carrier family 4 member 4 [Source:HGNC Symbol;Acc:HGNC:11030]	627.984	624.294	717.655	1469.61	1349.57	1337.12	916.463	-1.0761	0.0731018	-14.7206	4.75768e-49	1.88219e-47	-1.04847	0.0711456
ENSG00000179292	TMEM151A	protein_coding	transmembrane protein 151A [Source:HGNC Symbol;Acc:HGNC:28497]	3888.96	3818.56	3795.14	2546.91	2439.23	2515.77	3117.91	0.613552	0.0416868	14.7181	4.9324e-49	1.94867e-47	0.608217	0.0413187
ENSG00000105894	PTN	protein_coding	pleiotrophin [Source:HGNC Symbol;Acc:HGNC:9630]	19583.2	19459	20742.4	30126.4	28456.4	29921.4	22825.4	-0.566423	0.0384888	-14.7166	5.04712e-49	1.99129e-47	-0.562211	0.038202
ENSG00000164741	DLC1	protein_coding	DLC1 Rho GTPase activating protein [Source:HGNC Symbol;Acc:HGNC:2897]	1084.11	1174.69	1228.44	2114.55	2298.69	2134.34	1628.48	-0.903626	0.0615371	-14.6843	8.13269e-49	3.20432e-47	-0.886702	0.0603637
ENSG00000112367	FIG4	protein_coding	FIG4 phosphoinositide 5-phosphatase [Source:HGNC Symbol;Acc:HGNC:16873]	8648.02	9182.42	9426.57	6327.22	6102.89	6288.73	7673.4	0.540753	0.0368416	14.6778	8.94633e-49	3.52014e-47	0.537057	0.0365885
ENSG00000134313	KIDINS220	protein_coding	kinase D interacting substrate 220 [Source:HGNC Symbol;Acc:HGNC:29508]	172478	172556	180013	132478	129988	128900	151273	0.423948	0.0289154	14.6617	1.13458e-48	4.45824e-47	0.422157	0.0287932
ENSG00000116035	VAX2	protein_coding	ventral anterior homeobox 2 [Source:HGNC Symbol;Acc:HGNC:12661]	245.357	260.306	267.65	718.886	706.549	662.599	482.431	-1.42846	0.097453	-14.6579	1.19867e-48	4.70372e-47	-1.3623	0.0926381
ENSG00000140105	WARS1	protein_coding	tryptophanyl-tRNA synthetase 1 [Source:HGNC Symbol;Acc:HGNC:12729]	18735.8	19523	19941.4	25351	25915.1	26380.5	22777.4	-0.415964	0.0283876	-14.653	1.28897e-48	5.05127e-47	-0.41427	0.0282719
ENSG00000112419	PHACTR2	protein_coding	phosphatase and actin regulator 2 [Source:HGNC Symbol;Acc:HGNC:20956]	1333.79	1287.19	1409.82	2273.73	2337.19	2327.86	1831.78	-0.782011	0.053378	-14.6504	1.33843e-48	5.23805e-47	-0.77085	0.0526051
ENSG00000120327	PCDHB14	protein_coding	protocadherin beta 14 [Source:HGNC Symbol;Acc:HGNC:8685]	3710.62	3594.65	3457.88	2257.3	2404.58	2106.99	2880.11	0.678629	0.0463444	14.6432	1.48914e-48	5.82005e-47	0.671336	0.0458395
ENSG00000224531	SMIM13	protein_coding	small integral membrane protein 13 [Source:HGNC Symbol;Acc:HGNC:27356]	8782.05	8957.41	9519.71	5381.37	5392.49	5348.47	7280.42	0.758032	0.051768	14.6429	1.49632e-48	5.84025e-47	0.747856	0.0510705
ENSG00000214415	GNAT3	protein_coding	G protein subunit alpha transducin 3 [Source:HGNC Symbol;Acc:HGNC:22800]	238.872	272.439	247.062	31.8364	21.1772	16.8279	129.027	3.46566	0.236754	14.6382	1.60232e-48	6.24563e-47	2.77337	0.172661
ENSG00000213058		processed_pseudogene	ribosomal protein S14 (RPS14) pseudogene	4.32347	3.30898	2.94121	462.141	388.891	440.33	206.545	-6.94639	0.474761	-14.6313	1.77251e-48	6.89977e-47	-4.49899	0.179636
ENSG00000183775	KCTD16	protein_coding	potassium channel tetramerization domain containing 16 [Source:HGNC Symbol;Acc:HGNC:29244]	9052.26	8918.8	9090.3	15690.2	15280.3	14832.4	11717.2	-0.759009	0.0518772	-14.6309	1.78469e-48	6.93788e-47	-0.748801	0.051178
ENSG00000135424	ITGA7	protein_coding	integrin subunit alpha 7 [Source:HGNC Symbol;Acc:HGNC:6143]	5836.68	6043.3	5203.98	10577.9	10842.7	10736.9	8473.05	-0.912656	0.06241	-14.6236	1.98731e-48	7.71528e-47	-0.894929	0.0611967
ENSG00000134824	FADS2	protein_coding	fatty acid desaturase 2 [Source:HGNC Symbol;Acc:HGNC:3575]	70609.8	69745.6	70296.8	50594.1	52028.6	50989.2	63713.2	0.455784	0.0311793	14.6182	2.15133e-48	8.34092e-47	0.453542	0.0310261
ENSG00000019549	SNAI2	protein_coding	snail family transcriptional repressor 2 [Source:HGNC Symbol;Acc:HGNC:11094]	677.704	758.859	691.184	1683.22	1646.05	1715.04	1183.16	-1.24728	0.0853982	-14.6054	2.59392e-48	1.00435e-46	-1.2029	0.082292
ENSG00000089558	KCNH4	protein_coding	potassium voltage-gated channel subfamily H member 4 [Source:HGNC Symbol;Acc:HGNC:6253]	266.974	249.276	204.904	670.617	652.643	690.645	449.766	-1.48901	0.102049	-14.5912	3.19392e-48	1.23502e-46	-1.41514	0.0965879
ENSG00000165443	PHYHIPL	protein_coding	phytanoyl-CoA 2-hydroxylase interacting protein like [Source:HGNC Symbol;Acc:HGNC:29378]	13171.4	13527.1	13832.5	9718.31	9835.85	9768.6	11346.5	0.467477	0.0320732	14.5753	4.03198e-48	1.55702e-46	0.465063	0.0319065
ENSG00000130517	PGPEP1	protein_coding	pyroglutamyl-peptidase I [Source:HGNC Symbol;Acc:HGNC:13568]	2222.26	2212.6	2221.59	3690.96	3542.37	3565.41	3024.41	-0.698813	0.0479553	-14.5722	4.22252e-48	1.62844e-46	-0.690695	0.0473952
ENSG00000106789	CORO2A	protein_coding	coronin 2A [Source:HGNC Symbol;Acc:HGNC:2255]	8134.61	7682.35	7795.18	11019.5	11166.2	10971.8	9559.35	-0.489225	0.0335809	-14.5686	4.45234e-48	1.7148e-46	-0.486438	0.0333893
ENSG00000259200		lncRNA	novel transcript	316.694	254.791	259.807	35.9443	50.0552	44.1732	162.729	2.70103	0.185515	14.5596	5.07612e-48	1.95246e-46	2.31782	0.152019
ENSG00000236501		lncRNA	novel transcript	901.443	860.335	805.891	314.256	365.788	333.753	570.877	1.3525	0.0929316	14.5537	5.53072e-48	2.12451e-46	1.29644	0.0888189
ENSG00000184828	ZBTB7C	protein_coding	zinc finger and BTB domain containing 7C [Source:HGNC Symbol;Acc:HGNC:31700]	3772.23	3850.55	3713.77	5510.77	5648.54	5421.39	4400.22	-0.546586	0.0375675	-14.5494	5.88813e-48	2.25882e-46	-0.542732	0.0373007
ENSG00000130589	HELZ2	protein_coding	helicase with zinc finger 2 [Source:HGNC Symbol;Acc:HGNC:30021]	1967.18	1829.87	1861.79	2992.62	3039.89	3175.57	2441.39	-0.704497	0.0484213	-14.5493	5.89879e-48	2.25994e-46	-0.696247	0.0478474
ENSG00000158195	WASF2	protein_coding	WASP family member 2 [Source:HGNC Symbol;Acc:HGNC:12733]	4929.84	5026.34	4827.5	6694.88	6613.07	6721.34	5765.07	-0.439594	0.0302164	-14.5482	5.99704e-48	2.29456e-46	-0.43757	0.0300767
ENSG00000265763	ZNF488	protein_coding	zinc finger protein 488 [Source:HGNC Symbol;Acc:HGNC:23535]	700.402	712.534	707.851	301.932	321.509	297.994	529.862	1.21384	0.0834423	14.5471	6.09435e-48	2.32873e-46	1.17176	0.0803424
ENSG00000044524	EPHA3	protein_coding	EPH receptor A3 [Source:HGNC Symbol;Acc:HGNC:3387]	8807.99	8831.67	9766.77	14406.5	14129.1	14115.1	11522.4	-0.637837	0.0438622	-14.5419	6.57858e-48	2.51047e-46	-0.631675	0.0434377
ENSG00000099715	PCDH11Y	protein_coding	protocadherin 11 Y-linked [Source:HGNC Symbol;Acc:HGNC:15813]	97.278	79.4155	124.511	432.358	456.273	412.284	242.545	-2.09738	0.144416	-14.5232	8.6431e-48	3.29399e-46	-1.90375	0.129128
ENSG00000164684	ZNF704	protein_coding	zinc finger protein 704 [Source:HGNC Symbol;Acc:HGNC:32291]	12454.8	11605.7	11650.1	6531.59	6347.39	6402.32	8665.97	0.88887	0.0612136	14.5208	8.94778e-48	3.40565e-46	0.872362	0.0600698
ENSG00000123643	SLC36A1	protein_coding	solute carrier family 36 member 1 [Source:HGNC Symbol;Acc:HGNC:18761]	12394.3	12067.8	12669.7	16847.6	17126.6	16988.5	15226	-0.456341	0.031438	-14.5156	9.65051e-48	3.66833e-46	-0.454058	0.0312806
ENSG00000213853	EMP2	protein_coding	epithelial membrane protein 2 [Source:HGNC Symbol;Acc:HGNC:3334]	1117.62	965.119	1033.34	2040.61	1981.03	1975.18	1556.87	-0.944572	0.0651216	-14.5047	1.13072e-47	4.29244e-46	-0.924611	0.0637241
ENSG00000236333	TRHDE-AS1	lncRNA	TRHDE antisense RNA 1 [Source:HGNC Symbol;Acc:HGNC:27471]	829.025	852.614	722.557	336.849	308.032	285.373	539.971	1.37434	0.0947914	14.4986	1.23648e-47	4.68784e-46	1.31545	0.0904241
ENSG00000169744	LDB2	protein_coding	LIM domain binding 2 [Source:HGNC Symbol;Acc:HGNC:6533]	1231.11	1168.07	1243.15	615.161	619.915	545.505	805.986	1.04531	0.072103	14.4974	1.25812e-47	4.76366e-46	1.01958	0.0702101
ENSG00000165617	DACT1	protein_coding	dishevelled binding antagonist of beta catenin 1 [Source:HGNC Symbol;Acc:HGNC:17748]	2169.3	2212.6	2375.52	1143.03	1237.9	1289.44	1701.36	0.879463	0.0606698	14.4959	1.28603e-47	4.86302e-46	0.863498	0.0595397
ENSG00000128645	HOXD1	protein_coding	homeobox D1 [Source:HGNC Symbol;Acc:HGNC:5132]	373.98	320.971	341.18	908.877	881.742	1014.58	638.573	-1.44319	0.0995612	-14.4955	1.29354e-47	4.88508e-46	-1.37445	0.0945932
ENSG00000101977	MCF2	protein_coding	MCF.2 cell line derived transforming sequence [Source:HGNC Symbol;Acc:HGNC:6940]	461.53	540.467	396.083	120.157	105.886	113.588	302.069	2.02909	0.140131	14.4799	1.62236e-47	6.11894e-46	1.84355	0.125842
ENSG00000079101	CLUL1	protein_coding	clusterin like 1 [Source:HGNC Symbol;Acc:HGNC:2096]	515.574	554.806	518.633	200.261	211.772	182.302	364.039	1.43996	0.0995206	14.4689	1.90401e-47	7.17193e-46	1.37097	0.0942269
ENSG00000260230	FRRS1L	protein_coding	ferric chelate reductase 1 like [Source:HGNC Symbol;Acc:HGNC:1362]	21700.6	21216.1	23108.1	13026.2	12767.9	12604.8	17586.5	0.782053	0.0540745	14.4625	2.09053e-47	7.86435e-46	0.770613	0.0532826
ENSG00000154027	AK5	protein_coding	adenylate kinase 5 [Source:HGNC Symbol;Acc:HGNC:365]	1649.4	1662.21	1724.53	874.986	887.518	952.88	1246.4	0.88534	0.0612524	14.454	2.36627e-47	8.89017e-46	0.869074	0.0600831
ENSG00000106511	MEOX2	protein_coding	mesenchyme homeobox 2 [Source:HGNC Symbol;Acc:HGNC:7014]	2469.78	2514.82	2668.66	5009.61	4745.62	4565.27	3542.84	-0.903247	0.0625836	-14.4326	3.22493e-47	1.21006e-45	-0.885725	0.0613605
ENSG00000176399	DMRTA1	protein_coding	DMRT like family A1 [Source:HGNC Symbol;Acc:HGNC:13826]	838.753	791.949	840.205	1616.47	1511.28	1687	1220.89	-0.968514	0.0671185	-14.4299	3.35498e-47	1.25723e-45	-0.946931	0.0655858
ENSG00000114923	SLC4A3	protein_coding	solute carrier family 4 member 3 [Source:HGNC Symbol;Acc:HGNC:11029]	8154.06	8131.27	8048.13	5468.66	5721.7	5720.79	7058.89	0.525494	0.0364196	14.4289	3.40583e-47	1.27323e-45	0.521959	0.0361743
ENSG00000155897	ADCY8	protein_coding	adenylate cyclase 8 [Source:HGNC Symbol;Acc:HGNC:239]	4062.98	4062.32	4367.69	2618.8	2656.78	2441.45	3193.59	0.70011	0.0485215	14.4289	3.40641e-47	1.27323e-45	0.691989	0.0479471
ENSG00000008311	AASS	protein_coding	aminoadipate-semialdehyde synthase [Source:HGNC Symbol;Acc:HGNC:17366]	1953.13	1859.65	1928.45	3652.97	3979.39	3457.43	2933.78	-0.945856	0.0656268	-14.4126	4.30913e-47	1.60857e-45	-0.925492	0.0642087
ENSG00000134744	TUT4	protein_coding	terminal uridylyl transferase 4 [Source:HGNC Symbol;Acc:HGNC:28981]	10693	10609.7	10459.9	7376.79	7284.96	6815.3	8675.63	0.566343	0.0393152	14.4052	4.79872e-47	1.78904e-45	0.561949	0.0390085
ENSG00000153976	HS3ST3A1	protein_coding	heparan sulfate-glucosamine 3-sulfotransferase 3A1 [Source:HGNC Symbol;Acc:HGNC:5196]	565.294	622.088	522.555	1301.18	1261.01	1269.81	970.028	-1.16658	0.0810283	-14.3972	5.3909e-47	2.00725e-45	-1.12861	0.0783264
ENSG00000173801	JUP	protein_coding	junction plakoglobin [Source:HGNC Symbol;Acc:HGNC:6207]	42720.2	42796.1	41610.3	63188	63344.9	62784.2	52476.9	-0.574525	0.039966	-14.3754	7.38899e-47	2.7477e-45	-0.569906	0.0396446
ENSG00000159128	IFNGR2	protein_coding	interferon gamma receptor 2 [Source:HGNC Symbol;Acc:HGNC:5440]	2956.17	2922.93	3101.01	2004.66	1902.1	1910.67	2394.03	0.62553	0.0435426	14.3659	8.46485e-47	3.14376e-45	0.619648	0.0431234
ENSG00000087494	PTHLH	protein_coding	parathyroid hormone like hormone [Source:HGNC Symbol;Acc:HGNC:9607]	142.674	113.608	116.668	525.813	471.674	455.055	254.397	-1.96244	0.13663	-14.3631	8.81381e-47	3.26919e-45	-1.80036	0.123865
ENSG00000171723	GPHN	protein_coding	gephyrin [Source:HGNC Symbol;Acc:HGNC:15465]	12668.8	12766	12944.3	10141.4	10128.5	10099.5	11022.8	0.337972	0.0235329	14.3617	9.00005e-47	3.33403e-45	0.337038	0.023467
ENSG00000089057	SLC23A2	protein_coding	solute carrier family 23 member 2 [Source:HGNC Symbol;Acc:HGNC:10973]	13366	13216.1	13457	9709.06	9753.07	9823.99	11418.3	0.451043	0.0314301	14.3507	1.0549e-46	3.90285e-45	0.448799	0.031273
ENSG00000132821	VSTM2L	protein_coding	V-set and transmembrane domain containing 2 like [Source:HGNC Symbol;Acc:HGNC:16096]	15700.7	16001.1	15919.8	24137.1	24005.3	25295.8	19901.6	-0.625321	0.0435898	-14.3456	1.13525e-46	4.19482e-45	-0.619355	0.0431734
ENSG00000180828	BHLHE22	protein_coding	basic helix-loop-helix family member e22 [Source:HGNC Symbol;Acc:HGNC:11963]	1555.37	1625.81	1818.65	3165.15	3076.47	3366.28	2601.62	-0.944043	0.065836	-14.3393	1.24284e-46	4.58654e-45	-0.9236	0.0644015
ENSG00000232053		lncRNA	novel transcript	1159.77	1341.24	1435.31	2617.77	2589.4	2583.08	1974.13	-0.983924	0.0686298	-14.3367	1.29087e-46	4.75774e-45	-0.960909	0.0670077
ENSG00000116254	CHD5	protein_coding	chromodomain helicase DNA binding protein 5 [Source:HGNC Symbol;Acc:HGNC:16816]	7671.99	7403.29	6470.66	3933.33	4046.77	3732.29	5825.84	0.881153	0.0615665	14.3122	1.83561e-46	6.75695e-45	0.864421	0.0603967
ENSG00000118985	ELL2	protein_coding	elongation factor for RNA polymerase II 2 [Source:HGNC Symbol;Acc:HGNC:17064]	1619.14	1592.72	1554.92	2586.96	2614.42	2641.98	2117.77	-0.719231	0.0503287	-14.2907	2.50191e-46	9.19798e-45	-0.710085	0.0496815
ENSG00000198369	SPRED2	protein_coding	sprouty related EVH1 domain containing 2 [Source:HGNC Symbol;Acc:HGNC:17722]	11409.6	11433.6	11060.9	14931.3	14650.8	14217.5	12641.6	-0.36881	0.0258254	-14.2809	2.87708e-46	1.05639e-44	-0.367569	0.0257383
ENSG00000186642	PDE2A	protein_coding	phosphodiesterase 2A [Source:HGNC Symbol;Acc:HGNC:8777]	6182.56	5864.61	5834.38	8753.97	9408.46	9116.52	7752.6	-0.608237	0.0426431	-14.2634	3.69754e-46	1.35593e-44	-0.602661	0.0422517
ENSG00000135749	PCNX2	protein_coding	pecanex 2 [Source:HGNC Symbol;Acc:HGNC:8736]	13909.7	13712.4	13095.2	17790.4	18333.7	17611.8	15539.6	-0.399233	0.0279921	-14.2624	3.75491e-46	1.37524e-44	-0.397652	0.0278812
ENSG00000139354	GAS2L3	protein_coding	growth arrest specific 2 like 3 [Source:HGNC Symbol;Acc:HGNC:27475]	1254.89	1107.41	1380.41	2515.07	2858.92	2609.03	2050.92	-1.08851	0.0763355	-14.2596	3.90758e-46	1.42936e-44	-1.05707	0.0741135
ENSG00000022355	GABRA1	protein_coding	gamma-aminobutyric acid type A receptor subunit alpha1 [Source:HGNC Symbol;Acc:HGNC:4075]	230.225	207.363	249.022	17.4586	3.8504	17.5291	111.47	3.95608	0.277597	14.2512	4.40816e-46	1.61044e-44	2.98322	0.182271
ENSG00000172572	PDE3A	protein_coding	phosphodiesterase 3A [Source:HGNC Symbol;Acc:HGNC:8778]	371.818	355.164	383.338	920.173	935.648	863.832	564.898	-1.28708	0.0904149	-14.2352	5.53909e-46	2.02108e-44	-1.23787	0.0867307
ENSG00000079459	FDFT1	protein_coding	farnesyl-diphosphate farnesyltransferase 1 [Source:HGNC Symbol;Acc:HGNC:3629]	47484.7	47361.4	49695.6	36792.6	38182.5	36351.8	43978.2	0.377569	0.0265321	14.2306	5.91467e-46	2.15541e-44	0.376221	0.0264375
ENSG00000084710	EFR3B	protein_coding	EFR3 homolog B [Source:HGNC Symbol;Acc:HGNC:29155]	38173	37992.6	34818	26052.4	25624.4	25335.1	31207.1	0.527158	0.0370478	14.2292	6.04031e-46	2.19845e-44	0.523514	0.0367913
ENSG00000144339	TMEFF2	protein_coding	transmembrane protein with EGF like and two follistatin like domains 2 [Source:HGNC Symbol;Acc:HGNC:11867]	35812.4	35528.5	34789.6	26426.2	26103.8	26782.3	28386.7	0.419742	0.029506	14.2256	6.35321e-46	2.30944e-44	0.41791	0.0293765
ENSG00000229828	PDE4DIPP1	unprocessed_pseudogene	PDE4DIP pseudogene 1 [Source:HGNC Symbol;Acc:HGNC:50867]	236.71	194.127	234.316	19.5126	15.4016	14.7244	119.392	3.74946	0.263656	14.221	6.78486e-46	2.46328e-44	2.85202	0.178036
ENSG00000126709	IFI6	protein_coding	interferon alpha inducible protein 6 [Source:HGNC Symbol;Acc:HGNC:4054]	532.868	534.952	494.123	1326.86	1155.12	1295.05	806.465	-1.28036	0.0901414	-14.2039	8.66256e-46	3.14107e-44	-1.2309	0.086514
ENSG00000148908	RGS10	protein_coding	regulator of G protein signaling 10 [Source:HGNC Symbol;Acc:HGNC:9992]	12295.9	11633.3	12509	17583.9	17788.9	18342.4	14705	-0.560078	0.0394662	-14.1913	1.03661e-45	3.75408e-44	-0.555693	0.0391567
ENSG00000170743	SYT9	protein_coding	synaptotagmin 9 [Source:HGNC Symbol;Acc:HGNC:19265]	1177.06	1260.72	1206.88	2198.76	1981.03	2046.69	1650.39	-0.776394	0.0547126	-14.1904	1.05068e-45	3.80032e-44	-0.764767	0.0538801
ENSG00000168268	NT5DC2	protein_coding	5'-nucleotidase domain containing 2 [Source:HGNC Symbol;Acc:HGNC:25717]	20576.5	20363.5	20838.5	14069.6	14831.7	15035.7	17981.3	0.49177	0.034672	14.1835	1.15961e-45	4.18914e-44	0.488781	0.0344613
ENSG00000136895	GARNL3	protein_coding	GTPase activating Rap/RanGAP domain like 3 [Source:HGNC Symbol;Acc:HGNC:25425]	4167.82	4060.12	4290.24	2918.68	2766.51	2761.88	3389.74	0.567058	0.0400575	14.1561	1.7124e-45	6.17845e-44	0.562526	0.0397319
ENSG00000196092	PAX5	protein_coding	paired box 5 [Source:HGNC Symbol;Acc:HGNC:8619]	235.629	213.981	208.826	619.269	585.261	623.334	442.5	-1.47892	0.104486	-14.1542	1.75821e-45	6.33588e-44	-1.40009	0.0985402
ENSG00000165606	DRGX	protein_coding	dorsal root ganglia homeobox [Source:HGNC Symbol;Acc:HGNC:21536]	32731.9	32283.5	35439.6	46305.5	46189.4	46896.6	40034.5	-0.472581	0.0333942	-14.1516	1.82542e-45	6.56995e-44	-0.469922	0.0332062
ENSG00000158715	SLC45A3	protein_coding	solute carrier family 45 member 3 [Source:HGNC Symbol;Acc:HGNC:8642]	1953.13	1885.02	1900.02	3105.59	2993.69	2894.4	2319.33	-0.647039	0.0457418	-14.1454	1.99239e-45	7.16201e-44	-0.640342	0.045261
ENSG00000196220	SRGAP3	protein_coding	SLIT-ROBO Rho GTPase activating protein 3 [Source:HGNC Symbol;Acc:HGNC:19744]	20717	20652.4	20115.9	15398.5	15376.6	15335.8	18308	0.41511	0.0293506	14.1432	2.05816e-45	7.38934e-44	0.413298	0.0292225
ENSG00000133639	BTG1	protein_coding	BTG anti-proliferation factor 1 [Source:HGNC Symbol;Acc:HGNC:1130]	7300.18	7491.53	7957.93	5289.97	5136.44	5418.58	6316.02	0.519332	0.0367447	14.1335	2.36016e-45	8.46316e-44	0.515817	0.0364938
ENSG00000140557	ST8SIA2	protein_coding	ST8 alpha-N-acetyl-neuraminide alpha-2,8-sialyltransferase 2 [Source:HGNC Symbol;Acc:HGNC:10870]	20120.3	20335.9	20404.1	15326.6	14568	14894.1	17362.5	0.441495	0.0312534	14.1263	2.61543e-45	9.36697e-44	0.439322	0.0310991
ENSG00000107104	KANK1	protein_coding	KN motif and ankyrin repeat domains 1 [Source:HGNC Symbol;Acc:HGNC:19309]	873.341	812.906	785.303	1575.39	1457.38	1557.98	1195.66	-0.899316	0.0636775	-14.123	2.74137e-45	9.80597e-44	-0.881138	0.0623613
ENSG00000124608	AARS2	protein_coding	alanyl-tRNA synthetase 2, mitochondrial [Source:HGNC Symbol;Acc:HGNC:21022]	1940.16	1937.96	2005.9	3111.75	3107.27	3284.25	2608.93	-0.693921	0.0491454	-14.1197	2.87024e-45	1.02543e-43	-0.685496	0.0485438
ENSG00000166710	B2M	protein_coding	beta-2-microglobulin [Source:HGNC Symbol;Acc:HGNC:914]	5826.95	5966.09	6430.46	12405.9	10719.5	11140.8	7810.9	-0.911475	0.0646159	-14.1061	3.48539e-45	1.24368e-43	-0.892697	0.0632765
ENSG00000119138	KLF9	protein_coding	Kruppel like factor 9 [Source:HGNC Symbol;Acc:HGNC:1123]	288.592	260.306	267.65	45.1871	57.756	49.0814	158.297	2.45612	0.174138	14.1044	3.56624e-45	1.27097e-43	2.13898	0.146176
ENSG00000118922	KLF12	protein_coding	Kruppel like factor 12 [Source:HGNC Symbol;Acc:HGNC:6346]	22707.9	22516.5	23536.5	14485.5	14200.3	14178.2	18233.8	0.681806	0.0483509	14.1012	3.73351e-45	1.32896e-43	0.673822	0.0477835
ENSG00000144228	SPOPL	protein_coding	speckle type BTB/POZ protein like [Source:HGNC Symbol;Acc:HGNC:27934]	2960.5	3192.06	3264.74	4876.1	4913.11	4985.97	4078.34	-0.649855	0.0461501	-14.0813	4.94733e-45	1.75887e-43	-0.642899	0.0456539
ENSG00000187323	DCC	protein_coding	DCC netrin 1 receptor [Source:HGNC Symbol;Acc:HGNC:2701]	20319.2	19618.9	20605.1	13364.1	13166.4	12076.8	15800.4	0.650116	0.0462317	14.0621	6.49196e-45	2.3052e-43	0.643163	0.0457355
ENSG00000204065	TCEAL5	protein_coding	transcription elongation factor A like 5 [Source:HGNC Symbol;Acc:HGNC:22282]	4914.7	5006.49	5295.16	3246.28	3064.92	3345.25	4224.19	0.651513	0.0463571	14.0542	7.25609e-45	2.57339e-43	0.644469	0.0458525
ENSG00000058335	RASGRF1	protein_coding	Ras protein specific guanine nucleotide releasing factor 1 [Source:HGNC Symbol;Acc:HGNC:9875]	533.948	488.626	477.456	163.29	175.193	138.129	327.67	1.68361	0.119815	14.0518	7.51159e-45	2.66076e-43	1.57109	0.1109
ENSG00000162552	WNT4	protein_coding	Wnt family member 4 [Source:HGNC Symbol;Acc:HGNC:12783]	410.73	372.812	337.259	70.8616	75.0828	81.3349	222.07	2.29166	0.163147	14.0465	8.0889e-45	2.86178e-43	2.02421	0.141134
ENSG00000157152	SYN2	protein_coding	synapsin II [Source:HGNC Symbol;Acc:HGNC:11495]	5057.38	5164.21	5222.61	3351.03	3053.37	3368.39	4049.3	0.654663	0.046613	14.0446	8.30905e-45	2.9361e-43	0.647597	0.0461027
ENSG00000120457	KCNJ5	protein_coding	potassium inwardly rectifying channel subfamily J member 5 [Source:HGNC Symbol;Acc:HGNC:6266]	10.8087	27.5748	22.5493	234.151	207.922	190.716	121.922	-3.37182	0.240332	-14.0299	1.02366e-44	3.61285e-43	-2.65097	0.171661
ENSG00000244128	LINC01322	lncRNA	long intergenic non-protein coding RNA 1322 [Source:HGNC Symbol;Acc:HGNC:50528]	403.163	378.327	409.808	112.968	105.886	122.002	253.3	1.78535	0.127346	14.0197	1.18055e-44	4.16151e-43	1.65143	0.116361
ENSG00000147246	HTR2C	protein_coding	5-hydroxytryptamine receptor 2C [Source:HGNC Symbol;Acc:HGNC:5295]	377.223	400.387	356.867	82.1583	75.0828	100.266	249.64	2.09934	0.149787	14.0156	1.25219e-44	4.40869e-43	1.88257	0.132202
ENSG00000115604	IL18R1	protein_coding	interleukin 18 receptor 1 [Source:HGNC Symbol;Acc:HGNC:5988]	522.059	487.523	500.986	1233.4	1205.18	1089.61	785.764	-1.21989	0.0870539	-14.013	1.29796e-44	4.56434e-43	-1.1753	0.0837571
ENSG00000164294	GPX8	protein_coding	glutathione peroxidase 8 (putative) [Source:HGNC Symbol;Acc:HGNC:33100]	522.059	447.815	494.123	1019.79	1074.26	1098.72	805.336	-1.12484	0.0802907	-14.0096	1.36218e-44	4.7844e-43	-1.089	0.0776486
ENSG00000119922	IFIT2	protein_coding	interferon induced protein with tetratricopeptide repeats 2 [Source:HGNC Symbol;Acc:HGNC:5409]	45.3964	38.6048	36.2749	246.475	273.379	237.694	155.961	-2.64684	0.189008	-14.0038	1.47682e-44	5.1808e-43	-2.24288	0.153464
ENSG00000025772	TOMM34	protein_coding	translocase of outer mitochondrial membrane 34 [Source:HGNC Symbol;Acc:HGNC:15746]	2620.02	2743.14	2673.56	4108.94	4239.29	4181.73	3430.09	-0.639845	0.0457191	-13.9952	1.66867e-44	5.84678e-43	-0.633125	0.0452362
ENSG00000143013	LMO4	protein_coding	LIM domain only 4 [Source:HGNC Symbol;Acc:HGNC:6644]	4525.59	4923.76	4552.99	6644.56	6545.68	6638.61	5334.82	-0.503089	0.0359965	-13.976	2.18298e-44	7.63963e-43	-0.499831	0.035762
ENSG00000274588	DGKK	protein_coding	diacylglycerol kinase kappa [Source:HGNC Symbol;Acc:HGNC:32395]	1164.09	1144.91	972.56	2291.19	2681.8	2278.78	1713.71	-1.14005	0.0816124	-13.9691	2.40525e-44	8.40739e-43	-1.10285	0.0789181
ENSG00000122584	NXPH1	protein_coding	neurexophilin 1 [Source:HGNC Symbol;Acc:HGNC:20693]	1988.8	1885.02	2220.61	918.12	1037.68	1025.1	1568.77	1.03505	0.0740992	13.9684	2.42898e-44	8.48016e-43	1.00666	0.0720418
ENSG00000133121	STARD13	protein_coding	StAR related lipid transfer domain containing 13 [Source:HGNC Symbol;Acc:HGNC:19164]	1000.88	1082.04	1074.52	1798.24	1946.38	1827.93	1502.49	-0.814311	0.0583012	-13.9673	2.46749e-44	8.60428e-43	-0.800407	0.0572915
ENSG00000166435	XRRA1	protein_coding	X-ray radiation resistance associated 1 [Source:HGNC Symbol;Acc:HGNC:18868]	1652.65	1622.5	1814.73	917.093	891.368	958.489	1307.22	0.87357	0.0625578	13.9642	2.57805e-44	8.97907e-43	0.856631	0.0613097
ENSG00000176641	RNF152	protein_coding	ring finger protein 152 [Source:HGNC Symbol;Acc:HGNC:26811]	29239.6	28630.4	27855.2	17069.4	16233.3	16546	23002.3	0.781902	0.0560735	13.9442	3.41085e-44	1.18654e-42	0.769617	0.0551918
ENSG00000196730	DAPK1	protein_coding	death associated protein kinase 1 [Source:HGNC Symbol;Acc:HGNC:2674]	25296.6	25634.7	25043.4	31177	30539.5	31098	27877.3	-0.289555	0.0207789	-13.935	3.88165e-44	1.34871e-42	-0.288922	0.0207335
ENSG00000170412	GPRC5C	protein_coding	G protein-coupled receptor class C group 5 member C [Source:HGNC Symbol;Acc:HGNC:13309]	1040.88	1047.84	1051.97	2181.3	2027.24	2331.37	1480.05	-1.06276	0.076381	-13.9139	5.2182e-44	1.81095e-42	-1.03269	0.0741728
ENSG00000159263	SIM2	protein_coding	SIM bHLH transcription factor 2 [Source:HGNC Symbol;Acc:HGNC:10883]	35.6686	45.2227	30.3925	246.475	269.528	210.349	143.768	-2.69605	0.194019	-13.8958	6.71529e-44	2.32773e-42	-2.26656	0.155675
ENSG00000139793	MBNL2	protein_coding	muscleblind like splicing regulator 2 [Source:HGNC Symbol;Acc:HGNC:16746]	1570.5	1518.82	1572.57	2571.56	2496.99	2448.46	1925.32	-0.688279	0.049576	-13.8833	7.99507e-44	2.76804e-42	-0.679931	0.0489636
ENSG00000228592	D21S2088E	lncRNA	D21S2088E [Source:NCBI gene (formerly Entrezgene);Acc:266917]	315.613	306.632	298.042	687.049	735.427	720.795	541.395	-1.21765	0.0877271	-13.8799	8.38309e-44	2.89893e-42	-1.1708	0.084187
ENSG00000103647	CORO2B	protein_coding	coronin 2B [Source:HGNC Symbol;Acc:HGNC:2256]	16727.5	16564.8	16418.8	22211.5	21408.2	21492.7	18914.3	-0.389742	0.0280928	-13.8734	9.18532e-44	3.17258e-42	-0.388189	0.0279807
ENSG00000197747	S100A10	protein_coding	S100 calcium binding protein A10 [Source:HGNC Symbol;Acc:HGNC:10487]	4796.89	5106.86	5564.77	8289.78	8461.26	8188.18	7282.13	-0.687975	0.0496199	-13.8649	1.03395e-43	3.56701e-42	-0.679436	0.0490041
ENSG00000145555	MYO10	protein_coding	myosin X [Source:HGNC Symbol;Acc:HGNC:7593]	2950.77	3056.39	3010.82	4427.31	4414.49	4600.33	3808.39	-0.577837	0.0417059	-13.855	1.18578e-43	4.08597e-42	-0.572773	0.0413385
ENSG00000165731	RET	protein_coding	ret proto-oncogene [Source:HGNC Symbol;Acc:HGNC:9967]	38726.4	39885.3	43250.5	61004.6	60726.6	59232.1	48250.3	-0.570302	0.041163	-13.8547	1.19134e-43	4.10027e-42	-0.565445	0.0408122
ENSG00000117152	RGS4	protein_coding	regulator of G protein signaling 4 [Source:HGNC Symbol;Acc:HGNC:10000]	26471.5	28181.5	27740.5	43724.7	42200.4	41034.8	36329.5	-0.623707	0.0450364	-13.849	1.29072e-43	4.43707e-42	-0.617347	0.0445772
ENSG00000123360	PDE1B	protein_coding	phosphodiesterase 1B [Source:HGNC Symbol;Acc:HGNC:8775]	1803.97	1851.93	1781.39	3404.44	3032.19	3322.81	2251.33	-0.847798	0.0612202	-13.8484	1.30165e-43	4.46934e-42	-0.832275	0.06008
ENSG00000102054	RBBP7	protein_coding	RB binding protein 7, chromatin remodeling factor [Source:HGNC Symbol;Acc:HGNC:9890]	15666.1	15768.4	16756.1	21610.7	21308.1	21403	18552.6	-0.416506	0.0300902	-13.8419	1.42386e-43	4.88323e-42	-0.414603	0.0299526
ENSG00000147010	SH3KBP1	protein_coding	SH3 domain containing kinase binding protein 1 [Source:HGNC Symbol;Acc:HGNC:13867]	7619.03	7648.15	8006.95	5331.05	5194.19	5337.25	6519.31	0.55194	0.0398761	13.8414	1.43419e-43	4.91287e-42	0.547526	0.0395554
ENSG00000175445	LPL	protein_coding	lipoprotein lipase [Source:HGNC Symbol;Acc:HGNC:6677]	752.284	656.281	877.461	55.4569	59.6812	84.1395	416.726	3.49662	0.252627	13.841	1.44101e-43	4.93043e-42	2.64664	0.188003
ENSG00000083454	P2RX5	protein_coding	purinergic receptor P2X 5 [Source:HGNC Symbol;Acc:HGNC:8536]	540.434	539.364	546.084	1157.41	1241.75	1092.41	900.172	-1.09465	0.0791072	-13.8375	1.51293e-43	5.17043e-42	-1.06039	0.0765778
ENSG00000106348	IMPDH1	protein_coding	inosine monophosphate dehydrogenase 1 [Source:HGNC Symbol;Acc:HGNC:6052]	7734.69	7574.25	7709.89	10690.9	10942.8	10868.7	9338.75	-0.497322	0.035943	-13.8364	1.53707e-43	5.24677e-42	-0.494081	0.0357084
ENSG00000108828	VAT1	protein_coding	vesicle amine transport 1 [Source:HGNC Symbol;Acc:HGNC:16919]	109412	110454	112181	82818.7	85432.7	84986.5	100402	0.390985	0.0282813	13.8248	1.80493e-43	6.15387e-42	0.389403	0.0281669
ENSG00000155893	PXYLP1	protein_coding	2-phosphoxylose phosphatase 1 [Source:HGNC Symbol;Acc:HGNC:26303]	6307.94	6377.51	6094.18	4442.71	4349.03	4431.35	5252.91	0.504494	0.0365041	13.8202	1.92481e-43	6.55493e-42	0.501122	0.0362578
ENSG00000203867	RBM20	protein_coding	RNA binding motif protein 20 [Source:HGNC Symbol;Acc:HGNC:27424]	318.856	349.649	414.71	892.445	810.51	825.97	597.474	-1.22254	0.0884689	-13.8188	1.96289e-43	6.67681e-42	-1.176	0.0849376
ENSG00000196090	PTPRT	protein_coding	protein tyrosine phosphatase receptor type T [Source:HGNC Symbol;Acc:HGNC:9682]	4120.27	4138.43	4233.38	2463.72	2558.59	2445.66	3142.89	0.744879	0.0539066	13.818	1.98619e-43	6.74817e-42	0.734174	0.0531199
ENSG00000173114	LRRN3	protein_coding	leucine rich repeat neuronal 3 [Source:HGNC Symbol;Acc:HGNC:17200]	21975.1	21612	23571.8	16230.4	15630.7	15655.6	18171.2	0.499052	0.0361304	13.8125	2.14254e-43	7.27091e-42	0.495785	0.0358927
ENSG00000105520	PLPPR2	protein_coding	phospholipid phosphatase related 2 [Source:HGNC Symbol;Acc:HGNC:29566]	38406.5	38125	36917.1	25494.8	25895.9	25619.1	31523.2	0.55903	0.0405046	13.8016	2.49183e-43	8.44641e-42	0.554415	0.04017
ENSG00000101463	SYNDIG1	protein_coding	synapse differentiation inducing 1 [Source:HGNC Symbol;Acc:HGNC:15885]	1063.57	1048.95	1062.76	478.572	390.816	490.814	728.609	1.20073	0.0870116	13.7997	2.5595e-43	8.6657e-42	1.15698	0.0836773
ENSG00000180592	SKIDA1	protein_coding	SKI/DACH domain containing 1 [Source:HGNC Symbol;Acc:HGNC:32697]	3083.71	3129.19	3280.43	2124.82	1907.87	2071.94	2505.28	0.629592	0.0456501	13.7917	2.86068e-43	9.67414e-42	0.623113	0.0451692
ENSG00000174721	FGFBP3	protein_coding	fibroblast growth factor binding protein 3 [Source:HGNC Symbol;Acc:HGNC:23428]	5355.7	5274.51	5437.31	3949.76	4064.1	3981.2	4681.99	0.424255	0.0307737	13.7863	3.08162e-43	1.04092e-41	0.422229	0.0306254
ENSG00000160888	IER2	protein_coding	immediate early response 2 [Source:HGNC Symbol;Acc:HGNC:28871]	4743.93	4691.03	4710.84	6490.51	6566.86	6459.11	5765.53	-0.463364	0.0336186	-13.783	3.2278e-43	1.08904e-41	-0.460709	0.0334256
ENSG00000116584	ARHGEF2	protein_coding	Rho/Rac guanine nucleotide exchange factor 2 [Source:HGNC Symbol;Acc:HGNC:682]	12183.5	11530.7	12407	7832.77	8164.78	7909.11	9803	0.596588	0.0432877	13.7819	3.27471e-43	1.10358e-41	0.590982	0.0428793
ENSG00000150873	C2orf50	protein_coding	chromosome 2 open reading frame 50 [Source:HGNC Symbol;Acc:HGNC:26324]	365.333	344.134	382.357	95.5091	96.26	82.036	239.811	2.01737	0.146436	13.7765	3.53061e-43	1.18845e-41	1.81935	0.130025
ENSG00000112249	ASCC3	protein_coding	activating signal cointegrator 1 complex subunit 3 [Source:HGNC Symbol;Acc:HGNC:18697]	7068.87	6938.93	7438.32	9958.62	9845.48	10324.6	8867.62	-0.491482	0.0356777	-13.7756	3.57266e-43	1.20121e-41	-0.48832	0.0354478
ENSG00000181234	TMEM132C	protein_coding	transmembrane protein 132C [Source:HGNC Symbol;Acc:HGNC:25436]	217.254	216.187	234.316	612.08	635.316	616.322	440.826	-1.4771	0.107244	-13.7733	3.69081e-43	1.23951e-41	-1.39453	0.10089
ENSG00000180901	KCTD2	protein_coding	potassium channel tetramerization domain containing 2 [Source:HGNC Symbol;Acc:HGNC:21294]	16392.4	16295.6	16928.6	11358.4	11541.6	11574.1	13989.9	0.52544	0.0381753	13.7639	4.20329e-43	1.40999e-41	0.521583	0.0378945
ENSG00000164434	FABP7	protein_coding	fatty acid binding protein 7 [Source:HGNC Symbol;Acc:HGNC:3562]	822.54	476.493	908.833	136.588	130.914	152.152	412.08	2.38525	0.173304	13.7634	4.22906e-43	1.417e-41	2.07239	0.14918
ENSG00000214455	RCN1P2	processed_pseudogene	reticulocalbin 1 pseudogene 2 [Source:HGNC Symbol;Acc:HGNC:39204]	293.996	314.353	304.905	63.6727	50.0552	58.8977	182.115	2.3777	0.172792	13.7604	4.40928e-43	1.47569e-41	2.06933	0.146269
ENSG00000166171	DPCD	protein_coding	deleted in primary ciliary dyskinesia homolog (mouse) [Source:HGNC Symbol;Acc:HGNC:24542]	2751.89	2742.04	2766.7	1800.29	1919.43	1844.06	2375.32	0.575422	0.0418283	13.7568	4.63753e-43	1.5503e-41	0.570279	0.0414519
ENSG00000119227	PIGZ	protein_coding	phosphatidylinositol glycan anchor biosynthesis class Z [Source:HGNC Symbol;Acc:HGNC:30596]	1855.85	1894.94	1899.04	3318.17	3130.38	3145.42	2545.28	-0.764659	0.0555884	-13.7557	4.7043e-43	1.57082e-41	-0.752855	0.0547233
ENSG00000169136	ATF5	protein_coding	activating transcription factor 5 [Source:HGNC Symbol;Acc:HGNC:790]	2618.94	2614.09	2378.46	3969.28	4129.56	4267.98	3348.99	-0.70162	0.0510371	-13.7473	5.28927e-43	1.76412e-41	-0.692455	0.0503669
ENSG00000175745	NR2F1	protein_coding	nuclear receptor subfamily 2 group F member 1 [Source:HGNC Symbol;Acc:HGNC:7975]	917.656	789.743	685.302	285.5	250.276	260.832	527.251	1.57988	0.114935	13.7458	5.39651e-43	1.79783e-41	1.48143	0.10735
ENSG00000150551	LYPD1	protein_coding	LY6/PLAUR domain containing 1 [Source:HGNC Symbol;Acc:HGNC:28431]	13553	14089.6	12910.9	8672.84	9200.54	8679.69	11100.9	0.612328	0.0445574	13.7425	5.65265e-43	1.88101e-41	0.606223	0.044112
ENSG00000163618	CADPS	protein_coding	calcium dependent secretion activator [Source:HGNC Symbol;Acc:HGNC:1426]	51227.7	51078.5	52591.8	42816.8	41946.3	41877.6	47033.5	0.290542	0.0211728	13.7225	7.44947e-43	2.4761e-41	0.289883	0.0211247
ENSG00000273253	TRABD-AS1	lncRNA	TRABD antisense RNA 1 [Source:HGNC Symbol;Acc:HGNC:56049]	249.68	265.821	268.63	835.961	748.903	746.037	526.59	-1.57246	0.114602	-13.721	7.59859e-43	2.52278e-41	-1.47455	0.107115
ENSG00000134184	GSTM1	protein_coding	glutathione S-transferase mu 1 [Source:HGNC Symbol;Acc:HGNC:4632]	219.416	205.157	259.807	5.1349	3.8504	7.71279	110.99	5.22277	0.380761	13.7166	8.07129e-43	2.67667e-41	3.49779	0.189107
ENSG00000072042	RDH11	protein_coding	retinol dehydrogenase 11 [Source:HGNC Symbol;Acc:HGNC:17964]	17282	17878.4	18287.5	13641.4	14138.7	13728.8	15955.2	0.36624	0.026701	13.7163	8.1051e-43	2.68483e-41	0.364917	0.0266045
ENSG00000196781	TLE1	protein_coding	TLE family member 1, transcriptional corepressor [Source:HGNC Symbol;Acc:HGNC:11837]	22260.5	22111.7	22773.8	29873.8	29644.2	30869.4	26267.2	-0.429268	0.031318	-13.7067	9.25133e-43	3.06103e-41	-0.427143	0.0311629
ENSG00000118432	CNR1	protein_coding	cannabinoid receptor 1 [Source:HGNC Symbol;Acc:HGNC:2159]	62192	63095.6	65186	46293.1	44125.6	45816.8	53388.1	0.483183	0.0352716	13.6989	1.0303e-42	3.40514e-41	0.480155	0.0350503
ENSG00000004399	PLXND1	protein_coding	plexin D1 [Source:HGNC Symbol;Acc:HGNC:9107]	583.668	482.008	468.633	1124.54	1235.98	1184.26	820.962	-1.20626	0.0880835	-13.6945	1.09558e-42	3.61677e-41	-1.1611	0.0846759
ENSG00000256196		lncRNA	novel transcript	263.732	325.383	326.474	708.616	823.986	774.785	515.21	-1.32651	0.0968912	-13.6907	1.15421e-42	3.80603e-41	-1.26706	0.0923001
ENSG00000145391	SETD7	protein_coding	SET domain containing 7, histone lysine methyltransferase [Source:HGNC Symbol;Acc:HGNC:30412]	5446.49	5837.04	5938.3	8595.82	8309.17	8395.72	6750.26	-0.55526	0.0405717	-13.6859	1.23308e-42	4.06149e-41	-0.550683	0.040236
ENSG00000171940	ZNF217	protein_coding	zinc finger protein 217 [Source:HGNC Symbol;Acc:HGNC:13009]	1818.02	2053.77	2015.71	3427.03	3357.55	3482.67	2635.21	-0.803456	0.058784	-13.6679	1.57809e-42	5.19201e-41	-0.789656	0.0577656
ENSG00000100075	SLC25A1	protein_coding	solute carrier family 25 member 1 [Source:HGNC Symbol;Acc:HGNC:10979]	14600.4	14614.7	15228.6	9861.06	10534.7	10159.1	12893	0.541901	0.0396987	13.6503	2.00934e-42	6.60339e-41	0.537583	0.0393826
ENSG00000176749	CDK5R1	protein_coding	cyclin dependent kinase 5 regulatory subunit 1 [Source:HGNC Symbol;Acc:HGNC:1775]	29481.7	29359.5	30569.9	22168.4	21662.4	22386	25540.5	0.432702	0.0317118	13.6448	2.16685e-42	7.11299e-41	0.430509	0.0315507
ENSG00000139737	SLAIN1	protein_coding	SLAIN motif family member 1 [Source:HGNC Symbol;Acc:HGNC:26387]	6057.18	5930.79	5839.28	4312.29	4291.27	4328.98	5028.11	0.462249	0.0339058	13.6334	2.53633e-42	8.31647e-41	0.459586	0.0337083
ENSG00000095203	EPB41L4B	protein_coding	erythrocyte membrane protein band 4.1 like 4B [Source:HGNC Symbol;Acc:HGNC:19818]	3159.37	3111.54	3269.64	1972.83	1902.1	1869.3	2497	0.732645	0.0537524	13.63	2.65602e-42	8.69913e-41	0.722135	0.0529688
ENSG00000279675		TEC	TEC	2047.16	2033.92	2020.61	1100.92	1143.57	994.95	1507.39	0.922912	0.0677143	13.6295	2.67423e-42	8.74893e-41	0.902146	0.0661534
ENSG00000080644	CHRNA3	protein_coding	cholinergic receptor nicotinic alpha 3 subunit [Source:HGNC Symbol;Acc:HGNC:1957]	13889.1	14186.7	16338.4	23161.5	23306.5	24081.4	20926.2	-0.667588	0.0489973	-13.625	2.84509e-42	9.29749e-41	-0.65953	0.0484064
ENSG00000170382	LRRN2	protein_coding	leucine rich repeat neuronal 2 [Source:HGNC Symbol;Acc:HGNC:16914]	5724.27	6279.34	6089.28	3461.95	3078.4	3243.58	4299.75	0.884786	0.0649454	13.6235	2.90166e-42	9.4717e-41	0.866441	0.0635822
ENSG00000174136	RGMB	protein_coding	repulsive guidance molecule BMP co-receptor b [Source:HGNC Symbol;Acc:HGNC:26896]	34180.3	32919.9	35833.7	47142.5	47429.3	46485	39996.4	-0.454316	0.0333518	-13.6219	2.96575e-42	9.67006e-41	-0.451767	0.0331646
ENSG00000152578	GRIA4	protein_coding	glutamate ionotropic receptor AMPA type subunit 4 [Source:HGNC Symbol;Acc:HGNC:4574]	13634.1	13365	14352.1	10030.5	9878.21	9715.31	11382.6	0.481665	0.0353934	13.6089	3.54531e-42	1.15468e-40	0.478642	0.0351698
ENSG00000258986	TMEM179	protein_coding	transmembrane protein 179 [Source:HGNC Symbol;Acc:HGNC:20137]	5902.62	6033.37	6142.22	3961.06	4108.38	4023.97	4949.44	0.581561	0.042752	13.6031	3.83749e-42	1.24845e-40	0.576235	0.0423574
ENSG00000112679	DUSP22	protein_coding	dual specificity phosphatase 22 [Source:HGNC Symbol;Acc:HGNC:16077]	6987.81	6949.96	7292.24	9326	9806.97	9558.95	8645.34	-0.432733	0.0318551	-13.5844	4.95357e-42	1.60975e-40	-0.430506	0.031691
ENSG00000189229		lncRNA	novel transcript	297.238	284.572	269.611	2.05396	3.8504	4.90814	141.377	6.23871	0.459707	13.5711	5.94496e-42	1.92976e-40	3.96923	0.18442
ENSG00000197956	S100A6	protein_coding	S100 calcium binding protein A6 [Source:HGNC Symbol;Acc:HGNC:10496]	1076.54	1069.9	1256.88	425.169	496.702	483.101	798.2	1.28212	0.0944816	13.57	6.03278e-42	1.95609e-40	1.22648	0.0902426
ENSG00000255769	GOLGA2P10	transcribed_unprocessed_pseudogene	GOLGA2 pseudogene 10 [Source:HGNC Symbol;Acc:HGNC:26229]	1580.23	1515.51	1475.51	791.801	856.714	842.797	1179.47	0.878261	0.0647395	13.5661	6.36353e-42	2.06103e-40	0.859968	0.0633545
ENSG00000170122	FOXD4	protein_coding	forkhead box D4 [Source:HGNC Symbol;Acc:HGNC:3805]	1011.69	1091.96	1091.19	470.357	537.131	464.871	752.82	1.13346	0.0836169	13.5554	7.36171e-42	2.38168e-40	1.09505	0.0806559
ENSG00000112619	PRPH2	protein_coding	peripherin 2 [Source:HGNC Symbol;Acc:HGNC:9942]	297.238	285.675	291.18	4.10792	3.8504	3.50581	134.022	6.27156	0.463531	13.53	1.04079e-41	3.36345e-40	3.93619	0.187518
ENSG00000111364	DDX55	protein_coding	DEAD-box helicase 55 [Source:HGNC Symbol;Acc:HGNC:20085]	2869.7	3046.47	2987.29	1854.72	2023.39	1909.97	2445.36	0.627366	0.0463704	13.5294	1.04829e-41	3.38393e-40	0.620585	0.0458631
ENSG00000035862	TIMP2	protein_coding	TIMP metallopeptidase inhibitor 2 [Source:HGNC Symbol;Acc:HGNC:11821]	29716.3	30313.6	31307.2	23695.5	22846.4	23288.4	26414.2	0.38687	0.0286037	13.5252	1.11069e-41	3.58138e-40	0.385274	0.0284854
ENSG00000111450	STX2	protein_coding	syntaxin 2 [Source:HGNC Symbol;Acc:HGNC:3403]	7058.06	6965.4	7213.8	9455.4	9279.47	9500.75	8274.04	-0.411854	0.030454	-13.5238	1.13132e-41	3.64389e-40	-0.409925	0.030311
ENSG00000188191	PRKAR1B	protein_coding	protein kinase cAMP-dependent type I regulatory subunit beta [Source:HGNC Symbol;Acc:HGNC:9390]	9065.23	9205.58	8811.86	5933.89	6004.7	5852.6	7557.06	0.606924	0.0448976	13.518	1.22494e-41	3.94106e-40	0.600767	0.044441
ENSG00000130226	DPP6	protein_coding	dipeptidyl peptidase like 6 [Source:HGNC Symbol;Acc:HGNC:3010]	13290.3	13293.3	13599.2	10135.3	10371.1	10443.1	11848	0.376768	0.0278914	13.5084	1.39604e-41	4.48659e-40	0.375287	0.0277815
ENSG00000138435	CHRNA1	protein_coding	cholinergic receptor nicotinic alpha 1 subunit [Source:HGNC Symbol;Acc:HGNC:1955]	1245.16	1208.88	1386.29	2437.02	2316.02	2548.73	1859.44	-0.929482	0.068831	-13.5038	1.48437e-41	4.7652e-40	-0.907731	0.0671998
ENSG00000188580	NKAIN2	protein_coding	sodium/potassium transporting ATPase interacting 2 [Source:HGNC Symbol;Acc:HGNC:16443]	8643.69	8948.58	9064.81	13137.1	12513.8	12578.9	10446.6	-0.520481	0.0385474	-13.5023	1.51494e-41	4.85798e-40	-0.516596	0.0382591
ENSG00000164300	SERINC5	protein_coding	serine incorporator 5 [Source:HGNC Symbol;Acc:HGNC:18825]	4090	4170.42	4308.87	2520.21	2448.86	2616.04	3271.23	0.725529	0.0537925	13.4876	1.85134e-41	5.93019e-40	0.715105	0.0530095
ENSG00000065613	SLK	protein_coding	STE20 like kinase [Source:HGNC Symbol;Acc:HGNC:11088]	11583.7	11307.9	11858	16369	15838.6	15662.6	13634.6	-0.461996	0.0342668	-13.4823	1.98735e-41	6.35886e-40	-0.459262	0.0340638
ENSG00000100505	TRIM9	protein_coding	tripartite motif containing 9 [Source:HGNC Symbol;Acc:HGNC:16288]	14692.2	14549.6	14113.9	18951.9	19910.4	19064.6	16735.5	-0.416995	0.0309318	-13.4811	2.01969e-41	6.45526e-40	-0.414981	0.0307823
ENSG00000183779	ZNF703	protein_coding	zinc finger protein 703 [Source:HGNC Symbol;Acc:HGNC:25883]	7659.02	7723.16	7741.26	5082.52	5221.15	4998.59	6253.21	0.597362	0.0443113	13.481	2.02255e-41	6.45729e-40	0.591499	0.0438732
ENSG00000137642	SORL1	protein_coding	sortilin related receptor 1 [Source:HGNC Symbol;Acc:HGNC:11185]	1251.64	1211.09	1260.8	696.292	594.887	646.472	924.533	0.931955	0.0691576	13.4758	2.17091e-41	6.92336e-40	0.910095	0.0674692
ENSG00000141665	FBXO15	protein_coding	F-box protein 15 [Source:HGNC Symbol;Acc:HGNC:13617]	344.797	340.825	370.592	89.3472	78.9332	84.8407	212.496	2.0503	0.152255	13.4662	2.47273e-41	7.87731e-40	1.8367	0.134098
ENSG00000114529	C3orf52	protein_coding	chromosome 3 open reading frame 52 [Source:HGNC Symbol;Acc:HGNC:26255]	61.6094	83.8275	61.7654	328.633	333.06	302.902	202.133	-2.21765	0.164741	-13.4614	2.63783e-41	8.39407e-40	-1.94703	0.141887
ENSG00000119283	TRIM67	protein_coding	tripartite motif containing 67 [Source:HGNC Symbol;Acc:HGNC:31859]	20698.6	20619.4	19649.2	14447.5	14344.7	14723	17492.9	0.485909	0.0360972	13.4611	2.64911e-41	8.42075e-40	0.482716	0.0358597
ENSG00000075429	CACNG5	protein_coding	calcium voltage-gated channel auxiliary subunit gamma 5 [Source:HGNC Symbol;Acc:HGNC:1409]	2082.83	2065.91	1942.18	828.772	783.557	1086.8	1651.31	1.15733	0.0860156	13.4549	2.88166e-41	9.14998e-40	1.11475	0.0828232
ENSG00000107957	SH3PXD2A	protein_coding	SH3 and PX domains 2A [Source:HGNC Symbol;Acc:HGNC:23664]	13400.6	13623.1	12255	9368.11	8788.54	8939.82	10802.8	0.53451	0.0397363	13.4514	3.01995e-41	9.57862e-40	0.530276	0.0394201
ENSG00000111145	ELK3	protein_coding	ETS transcription factor ELK3 [Source:HGNC Symbol;Acc:HGNC:3325]	327.503	295.602	401.965	879.094	897.144	1014.58	651.088	-1.44609	0.10752	-13.4495	3.09791e-41	9.81523e-40	-1.36597	0.101348
ENSG00000100714	MTHFD1	protein_coding	methylenetetrahydrofolate dehydrogenase, cyclohydrolase and formyltetrahydrofolate synthetase 1 [Source:HGNC Symbol;Acc:HGNC:7432]	5772.91	5944.03	5919.67	7895.42	7787.44	7813.06	6811.38	-0.414121	0.0308224	-13.4357	3.73462e-41	1.18197e-39	-0.412136	0.0306743
ENSG00000182378	PLCXD1	protein_coding	phosphatidylinositol specific phospholipase C X domain containing 1 [Source:HGNC Symbol;Acc:HGNC:23148]	3978.67	4017.1	3927.49	5284.84	5511.85	5441.72	4750.12	-0.444413	0.0331089	-13.4228	4.44786e-41	1.40617e-39	-0.441948	0.0329247
ENSG00000104722	NEFM	protein_coding	neurofilament medium chain [Source:HGNC Symbol;Acc:HGNC:7734]	1.0746e+06	1.09742e+06	1.0978e+06	1.47447e+06	1.44616e+06	1.43972e+06	1.25482e+06	-0.415236	0.0309513	-13.4158	4.88852e-41	1.54381e-39	-0.413227	0.0308016
ENSG00000171735	CAMTA1	protein_coding	calmodulin binding transcription activator 1 [Source:HGNC Symbol;Acc:HGNC:18806]	14911.6	15187.1	14666.8	11460.1	11351	11220	12702.8	0.395718	0.0295047	13.412	5.14196e-41	1.62209e-39	0.393989	0.0293749
ENSG00000110881	ASIC1	protein_coding	acid sensing ion channel subunit 1 [Source:HGNC Symbol;Acc:HGNC:100]	25054.5	25736.1	24649.3	34526	34925.1	34970.5	29721.2	-0.469051	0.0349948	-13.4034	5.77235e-41	1.81898e-39	-0.466155	0.0347787
ENSG00000106628	POLD2	protein_coding	DNA polymerase delta 2, accessory subunit [Source:HGNC Symbol;Acc:HGNC:9176]	6128.52	6292.58	6069.67	4103.81	4067.95	4081.47	5106.78	0.593286	0.0443208	13.3862	7.28292e-41	2.29251e-39	0.587432	0.043881
ENSG00000033122	LRRC7	protein_coding	leucine rich repeat containing 7 [Source:HGNC Symbol;Acc:HGNC:18531]	4659.62	4697.65	4318.67	2038.55	2356.45	2091.57	3465.37	1.08002	0.0807186	13.3801	7.90806e-41	2.4866e-39	1.04533	0.0781157
ENSG00000137267	TUBB2A	protein_coding	tubulin beta 2A class IIa [Source:HGNC Symbol;Acc:HGNC:12412]	75974.2	76158.4	80311.7	55343.9	57648.2	58396.3	69086	0.439655	0.0328758	13.3732	8.67438e-41	2.72462e-39	0.437254	0.0326964
ENSG00000178248	FAM230I	lncRNA	family with sequence similarity 230 member I [Source:HGNC Symbol;Acc:HGNC:52446]	473.42	549.291	535.3	199.234	142.465	157.762	347.977	1.62473	0.121521	13.3699	9.06526e-41	2.84432e-39	1.5131	0.112373
ENSG00000271614	ATP2B1-AS1	lncRNA	ATP2B1 antisense RNA 1 [Source:HGNC Symbol;Acc:HGNC:27883]	1197.6	1347.86	1243.15	2254.22	2079.22	2205.86	1636.52	-0.79174	0.0592492	-13.3629	9.96386e-41	3.1229e-39	-0.77805	0.0582061
ENSG00000147642	SYBU	protein_coding	syntabulin [Source:HGNC Symbol;Acc:HGNC:26011]	11893.9	11857.2	12555	16132.8	16029.2	15905.9	13450.7	-0.404479	0.0302695	-13.3626	9.99903e-41	3.13056e-39	-0.402614	0.0301297
ENSG00000151748	SAV1	protein_coding	salvador family WW domain containing protein 1 [Source:HGNC Symbol;Acc:HGNC:17795]	1178.15	1237.56	1159.82	1872.18	1996.43	1893.84	1522.31	-0.684174	0.0512204	-13.3575	1.07172e-40	3.3518e-39	-0.675235	0.0505392
ENSG00000113494	PRLR	protein_coding	prolactin receptor [Source:HGNC Symbol;Acc:HGNC:9446]	466.935	404.798	440.201	120.157	127.063	127.612	264.607	1.80818	0.135374	13.3569	1.08037e-40	3.37522e-39	1.65942	0.12283
ENSG00000080224	EPHA6	protein_coding	EPH receptor A6 [Source:HGNC Symbol;Acc:HGNC:19296]	2367.1	2332.83	2289.24	1234.43	1270.63	1213.01	1739.54	0.913452	0.0684325	13.3482	1.213e-40	3.78553e-39	0.892388	0.0668245
ENSG00000177875	CCDC184	protein_coding	coiled-coil domain containing 184 [Source:HGNC Symbol;Acc:HGNC:33749]	37188.3	37777.5	39020	28784.2	29207.2	29118.6	34074.1	0.388117	0.0290778	13.3475	1.2246e-40	3.81764e-39	0.386456	0.0289534
ENSG00000072832	CRMP1	protein_coding	collapsin response mediator protein 1 [Source:HGNC Symbol;Acc:HGNC:2365]	265157	267563	276322	203643	206817	209655	240445	0.383671	0.0287544	13.343	1.30044e-40	4.04973e-39	0.382068	0.0286342
ENSG00000132429	POPDC3	protein_coding	popeye domain containing 3 [Source:HGNC Symbol;Acc:HGNC:17649]	68.0946	56.2527	53.9222	307.067	306.107	321.834	177.898	-2.39568	0.179556	-13.3423	1.31423e-40	4.08831e-39	-2.06678	0.151064
ENSG00000143799	PARP1	protein_coding	poly(ADP-ribose) polymerase 1 [Source:HGNC Symbol;Acc:HGNC:270]	24955.1	25224.4	25402.2	31792.2	31540.6	31316.7	28166.4	-0.324441	0.0243238	-13.3384	1.38367e-40	4.29971e-39	-0.32347	0.024251
ENSG00000247400	DNAJC3-DT	lncRNA	DNAJC3 divergent transcript [Source:HGNC Symbol;Acc:HGNC:39808]	920.899	972.84	1016.68	1703.76	1744.23	1725.56	1321.04	-0.828177	0.0622105	-13.3125	1.95816e-40	6.07843e-39	-0.812308	0.0609956
ENSG00000255302	EID1	protein_coding	EP300 interacting inhibitor of differentiation 1 [Source:HGNC Symbol;Acc:HGNC:1191]	21587.1	21976	24164	15986	16429.7	16179.3	18845.5	0.479504	0.0360219	13.3115	1.98542e-40	6.15649e-39	0.476376	0.0357862
ENSG00000185909	KLHDC8B	protein_coding	kelch domain containing 8B [Source:HGNC Symbol;Acc:HGNC:28557]	3472.83	3608.99	3686.31	5048.63	4959.32	5349.17	4487.08	-0.515542	0.0387698	-13.2975	2.39262e-40	7.41127e-39	-0.511625	0.0384742
ENSG00000170899	GSTA4	protein_coding	glutathione S-transferase alpha 4 [Source:HGNC Symbol;Acc:HGNC:4629]	15267.2	15163.9	16249.2	11724	11285.5	11471.7	13754	0.436438	0.0328214	13.2974	2.39763e-40	7.41889e-39	0.43406	0.0326424
ENSG00000135269	TES	protein_coding	testin LIM domain protein [Source:HGNC Symbol;Acc:HGNC:14620]	10260.7	10283.2	10576.6	13677.3	13653.5	13444.1	11634.5	-0.389214	0.0292765	-13.2944	2.49389e-40	7.70857e-39	-0.387532	0.0291498
ENSG00000100344	PNPLA3	protein_coding	patatin like phospholipase domain containing 3 [Source:HGNC Symbol;Acc:HGNC:18590]	3921.39	3879.23	3991.22	2192.6	2523.94	2317.34	3365.5	0.75117	0.0565043	13.294	2.50729e-40	7.74174e-39	0.738997	0.0555906
ENSG00000164970	FAM219A	protein_coding	family with sequence similarity 219 member A [Source:HGNC Symbol;Acc:HGNC:19920]	28724	29444.4	28586.6	38956.4	38663.8	38477.7	33642.1	-0.420339	0.0316463	-13.2824	2.92779e-40	9.03055e-39	-0.418214	0.0314863
ENSG00000173239	LIPM	protein_coding	lipase family member M [Source:HGNC Symbol;Acc:HGNC:23455]	370.737	338.619	451.966	95.5091	96.26	93.9558	236.562	2.0281	0.152784	13.2743	3.26406e-40	1.00571e-38	1.81354	0.134751
ENSG00000102290	PCDH11X	protein_coding	protocadherin 11 X-linked [Source:HGNC Symbol;Acc:HGNC:8656]	16528.6	16236.1	18192.4	28101.2	26377.2	26231.9	20647.4	-0.663436	0.0500109	-13.2658	3.65432e-40	1.12477e-38	-0.655138	0.0493844
ENSG00000188342	GTF2F2	protein_coding	general transcription factor IIF subunit 2 [Source:HGNC Symbol;Acc:HGNC:4653]	6813.79	6771.28	7317.73	4888.42	4807.23	5091.84	6022.1	0.496761	0.0374498	13.2647	3.70775e-40	1.14001e-38	0.493245	0.0371836
ENSG00000138744	NAAA	protein_coding	N-acylethanolamine acid amidase [Source:HGNC Symbol;Acc:HGNC:736]	700.402	718.049	763.734	1274.48	1224.43	1339.22	988.892	-0.821041	0.0618978	-13.2645	3.72071e-40	1.14278e-38	-0.80554	0.0606918
ENSG00000120162	MOB3B	protein_coding	MOB kinase activator 3B [Source:HGNC Symbol;Acc:HGNC:23825]	2645.96	2446.44	2763.76	4246.56	4235.44	4233.62	3250.98	-0.694082	0.052327	-13.2643	3.72694e-40	1.14349e-38	-0.684635	0.0516092
ENSG00000120324	PCDHB10	protein_coding	protocadherin beta 10 [Source:HGNC Symbol;Acc:HGNC:8681]	2407.09	2336.14	2389.24	1443.93	1507.43	1576.21	1957.11	0.652673	0.0492235	13.2594	3.98185e-40	1.22042e-38	0.644738	0.0486152
ENSG00000169255	B3GALNT1	protein_coding	beta-1,3-N-acetylgalactosaminyltransferase 1 (globoside blood group) [Source:HGNC Symbol;Acc:HGNC:918]	8949.58	9299.34	9833.44	6590.13	6187.6	6217.21	7685.36	0.563538	0.0425486	13.2446	4.84991e-40	1.48491e-38	0.558427	0.0421604
ENSG00000154856	APCDD1	protein_coding	APC down-regulated 1 [Source:HGNC Symbol;Acc:HGNC:15718]	1172.74	1172.48	1085.31	1984.12	1977.18	2024.26	1549.49	-0.805124	0.0608404	-13.2334	5.63012e-40	1.72198e-38	-0.790337	0.0597059
ENSG00000179456	ZBTB18	protein_coding	zinc finger and BTB domain containing 18 [Source:HGNC Symbol;Acc:HGNC:13030]	5241.12	5115.68	5188.29	7026.59	7007.73	7403.58	6151.25	-0.465881	0.0352385	-13.2208	6.65734e-40	2.03402e-38	-0.462967	0.0350174
ENSG00000172318	B3GALT1	protein_coding	beta-1,3-galactosyltransferase 1 [Source:HGNC Symbol;Acc:HGNC:916]	3407.97	3189.86	3442.19	2039.58	2002.21	2127.33	2646.27	0.699252	0.0528946	13.2197	6.75191e-40	2.06075e-38	0.689527	0.0521481
ENSG00000072501	SMC1A	protein_coding	structural maintenance of chromosomes 1A [Source:HGNC Symbol;Acc:HGNC:11111]	24319.5	24591.2	25897.3	34249.8	33843.1	33181.1	28825.8	-0.436751	0.0330456	-13.2166	7.03655e-40	2.14537e-38	-0.434346	0.0328635
ENSG00000165985	C1QL3	protein_coding	complement C1q like 3 [Source:HGNC Symbol;Acc:HGNC:19359]	772.82	714.74	814.715	248.529	209.847	227.177	443.024	1.73954	0.131709	13.2075	7.94054e-40	2.41846e-38	1.60324	0.120657
ENSG00000050628	PTGER3	protein_coding	prostaglandin E receptor 3 [Source:HGNC Symbol;Acc:HGNC:9595]	1604.01	1556.32	1828.45	654.186	729.651	652.081	1118.15	1.30059	0.0986618	13.1823	1.10943e-39	3.37547e-38	1.23968	0.0939351
ENSG00000236345	SCAT8	lncRNA	S-phase cancer associated transcript 8 [Source:HGNC Symbol;Acc:HGNC:40967]	261.57	223.908	248.042	27.7284	25.0276	48.3802	154.101	2.7579	0.209379	13.1718	1.27461e-39	3.874e-38	2.25925	0.164221
ENSG00000277268	LHX1-DT	lncRNA	LHX1 divergent transcript [Source:HGNC Symbol;Acc:HGNC:53778]	606.366	515.098	574.516	191.018	232.949	218.062	407.23	1.41366	0.107345	13.1693	1.31799e-39	4.00167e-38	1.33362	0.100894
ENSG00000157219	HTR5A	protein_coding	5-hydroxytryptamine receptor 5A [Source:HGNC Symbol;Acc:HGNC:5300]	713.372	808.494	846.088	290.635	265.678	293.086	565.289	1.46999	0.11164	13.1672	1.35512e-39	4.11012e-38	1.38117	0.104626
ENSG00000171310	CHST11	protein_coding	carbohydrate sulfotransferase 11 [Source:HGNC Symbol;Acc:HGNC:17422]	10374.2	10274.4	10373.6	7540.08	7610.32	7815.86	8756.33	0.432846	0.0329079	13.1533	1.62959e-39	4.93744e-38	0.430496	0.0327278
ENSG00000110921	MVK	protein_coding	mevalonate kinase [Source:HGNC Symbol;Acc:HGNC:7530]	6289.57	6269.41	6198.11	4332.83	4685.94	4331.08	5774.19	0.495836	0.0376981	13.1528	1.63983e-39	4.96329e-38	0.492203	0.0374245
ENSG00000158156	XKR8	protein_coding	XK related 8 [Source:HGNC Symbol;Acc:HGNC:25508]	446.398	516.201	512.751	1010.55	1066.56	1153.41	756.527	-1.13329	0.0861926	-13.1483	1.73971e-39	5.26013e-38	-1.09277	0.0829971
ENSG00000280670	CCDC163	protein_coding	coiled-coil domain containing 163 [Source:HGNC Symbol;Acc:HGNC:27003]	60.5286	80.5185	77.4518	303.986	298.406	321.834	189.424	-2.08443	0.158662	-13.1376	2.00484e-39	6.0555e-38	-1.84981	0.138209
ENSG00000069020	MAST4	protein_coding	microtubule associated serine/threonine kinase family member 4 [Source:HGNC Symbol;Acc:HGNC:19037]	4053.25	4075.56	4162.79	2234.71	2547.04	2402.88	3103.41	0.778653	0.0593059	13.1294	2.23287e-39	6.73727e-38	0.765095	0.058261
ENSG00000177839	PCDHB9	protein_coding	protocadherin beta 9 [Source:HGNC Symbol;Acc:HGNC:8694]	1608.33	1668.83	1592.17	945.848	850.939	909.408	1250.08	0.839863	0.0639753	13.1279	2.27814e-39	6.86673e-38	0.822903	0.0626466
ENSG00000128609	NDUFA5	protein_coding	NADH:ubiquinone oxidoreductase subunit A5 [Source:HGNC Symbol;Acc:HGNC:7688]	20522.4	21092.5	22821.8	31403	31592.5	31256.4	26794.3	-0.548438	0.0417847	-13.1253	2.35734e-39	7.0981e-38	-0.54362	0.0414175
ENSG00000186312	CA5BP1	transcribed_unprocessed_pseudogene	carbonic anhydrase 5B pseudogene 1 [Source:HGNC Symbol;Acc:HGNC:29544]	2189.84	2157.45	1967.67	3156.93	3226.64	3144.71	2610.23	-0.592752	0.0451633	-13.1246	2.37926e-39	7.15669e-38	-0.586689	0.0446978
ENSG00000119669	IRF2BPL	protein_coding	interferon regulatory factor 2 binding protein like [Source:HGNC Symbol;Acc:HGNC:14282]	9292.21	9699.72	9913.83	6575.75	6938.42	7090.16	8204.4	0.488346	0.0372676	13.1038	3.13196e-39	9.41107e-38	0.484934	0.037006
ENSG00000152229	PSTPIP2	protein_coding	proline-serine-threonine phosphatase interacting protein 2 [Source:HGNC Symbol;Acc:HGNC:9581]	214.012	266.924	256.866	584.351	691.147	722.197	460.865	-1.43659	0.109637	-13.1031	3.16175e-39	9.49078e-38	-1.35366	0.102993
ENSG00000101773	RBBP8	protein_coding	RB binding protein 8, endonuclease [Source:HGNC Symbol;Acc:HGNC:9891]	1547.8	1590.52	1578.45	2445.24	2548.97	2505.96	2089.19	-0.667517	0.0510355	-13.0795	4.31395e-39	1.29361e-37	-0.658749	0.0503603
ENSG00000102385	DRP2	protein_coding	dystrophin related protein 2 [Source:HGNC Symbol;Acc:HGNC:3032]	1794.24	1883.91	1768.65	1029.03	968.376	1140.09	1451.05	0.780881	0.0597109	13.0777	4.41717e-39	1.3232e-37	0.766985	0.0586258
ENSG00000242259	C22orf39	protein_coding	chromosome 22 open reading frame 39 [Source:HGNC Symbol;Acc:HGNC:27012]	5077.91	5249.14	5211.82	6971.14	6759.38	7067.02	6002.82	-0.423048	0.0323508	-13.0769	4.4619e-39	1.33522e-37	-0.420818	0.0321796
ENSG00000115525	ST3GAL5	protein_coding	ST3 beta-galactoside alpha-2,3-sialyltransferase 5 [Source:HGNC Symbol;Acc:HGNC:10872]	7020.23	7021.65	7172.63	5337.21	5394.41	5419.29	6413.39	0.393481	0.0301036	13.0709	4.82877e-39	1.44353e-37	0.39166	0.0299645
ENSG00000099194	SCD	protein_coding	stearoyl-CoA desaturase [Source:HGNC Symbol;Acc:HGNC:10571]	169817	167379	180102	132101	134987	132423	166503	0.372869	0.0285346	13.0673	5.06594e-39	1.51287e-37	0.371332	0.0284171
ENSG00000074590	NUAK1	protein_coding	NUAK family kinase 1 [Source:HGNC Symbol;Acc:HGNC:14311]	10059.6	9950.1	10313.8	6797.58	7028.91	7264.75	9199.41	0.523212	0.0400835	13.0531	6.10501e-39	1.82131e-37	0.518936	0.0397571
ENSG00000121210	TMEM131L	protein_coding	transmembrane 131 like [Source:HGNC Symbol;Acc:HGNC:29146]	6102.58	6204.34	6299.09	8327.78	8324.57	8079.5	7105.15	-0.409155	0.0313982	-13.0311	8.1378e-39	2.42526e-37	-0.407122	0.0312419
ENSG00000254470	AP5B1	protein_coding	adaptor related protein complex 5 subunit beta 1 [Source:HGNC Symbol;Acc:HGNC:25104]	2734.59	2665.93	2447.09	1720.19	1647.97	1687.7	2206.57	0.630819	0.0484116	13.0303	8.22516e-39	2.44879e-37	0.623347	0.0478325
ENSG00000151229	SLC2A13	protein_coding	solute carrier family 2 member 13 [Source:HGNC Symbol;Acc:HGNC:15956]	6579.24	6646.64	6408.89	4009.33	4150.73	4033.09	5144.93	0.688423	0.052837	13.0292	8.35065e-39	2.48362e-37	0.67885	0.0520969
ENSG00000127241	MASP1	protein_coding	MBL associated serine protease 1 [Source:HGNC Symbol;Acc:HGNC:6901]	288.592	263.615	323.533	58.5378	61.6064	56.7942	152.814	2.3207	0.178156	13.0262	8.67834e-39	2.57844e-37	2.01085	0.150137
ENSG00000149554	CHEK1	protein_coding	checkpoint kinase 1 [Source:HGNC Symbol;Acc:HGNC:1925]	2131.47	2330.62	2331.4	3564.65	3315.2	3603.98	2876.39	-0.630146	0.0483841	-13.0238	8.95802e-39	2.65882e-37	-0.62276	0.0478127
ENSG00000153250	RBMS1	protein_coding	RNA binding motif single stranded interacting protein 1 [Source:HGNC Symbol;Acc:HGNC:9907]	15819.6	16044.1	16811	21567.6	20711.3	21093.8	18063.1	-0.381111	0.0292709	-13.0201	9.40385e-39	2.78831e-37	-0.379464	0.0291444
ENSG00000278989		TEC	novel transcript	710.13	603.337	625.497	250.583	309.957	245.407	441.746	1.29715	0.0996789	13.0133	1.02845e-38	3.04632e-37	1.2356	0.0946207
ENSG00000189195	BTBD8	protein_coding	BTB domain containing 8 [Source:HGNC Symbol;Acc:HGNC:21019]	5875.59	5682.62	6008.89	4203.43	3940.89	4124.24	4755.29	0.514967	0.0395759	13.0122	1.04362e-38	3.08812e-37	0.510959	0.0392634
ENSG00000286653		lncRNA	novel transcript	224.82	250.379	261.768	40.0522	46.2048	47.6791	143.101	2.45819	0.189337	12.9832	1.52473e-38	4.50717e-37	2.09625	0.155384
ENSG00000154864	PIEZO2	protein_coding	piezo type mechanosensitive ion channel component 2 [Source:HGNC Symbol;Acc:HGNC:26270]	27556.7	26142	27991.5	44049.2	44595.4	43291.9	34383	-0.691481	0.0532815	-12.9779	1.63305e-38	4.82246e-37	-0.681671	0.0525248
ENSG00000259363		lncRNA	novel transcript	242.114	269.13	165.688	17.4586	26.9528	14.0233	127.944	3.64816	0.281284	12.9697	1.81766e-38	5.3622e-37	2.64189	0.188214
ENSG00000138653	NDST4	protein_coding	N-deacetylase and N-sulfotransferase 4 [Source:HGNC Symbol;Acc:HGNC:20779]	3580.91	3347.58	3836.32	5894.86	5459.87	5539.18	4364.82	-0.650541	0.0502207	-12.9537	2.24036e-38	6.60248e-37	-0.642377	0.0495865
ENSG00000170667	RASA4B	protein_coding	RAS p21 protein activator 4B [Source:HGNC Symbol;Acc:HGNC:35202]	483.148	479.802	412.75	129.399	175.193	143.037	292.148	1.6497	0.127388	12.9502	2.34356e-38	6.89965e-37	1.52535	0.116866
ENSG00000185442	FAM174B	protein_coding	family with sequence similarity 174 member B [Source:HGNC Symbol;Acc:HGNC:34339]	2227.67	2107.82	2291.2	1387.45	1266.78	1312.58	1677.48	0.736663	0.0568963	12.9475	2.42835e-38	7.14204e-37	0.724969	0.0559684
ENSG00000197043	ANXA6	protein_coding	annexin A6 [Source:HGNC Symbol;Acc:HGNC:544]	2645.96	2636.15	2411.79	4130.51	4283.57	4113.02	3509.7	-0.702319	0.0542481	-12.9464	2.46193e-38	7.2335e-37	-0.691926	0.0534437
ENSG00000259098		processed_pseudogene	zinc finger, CCHC domain containing 2 (ZCCHC2) pseudogene	599.881	565.835	499.025	157.128	127.063	161.267	344.607	1.87678	0.145004	12.9429	2.5756e-38	7.55984e-37	1.69699	0.130098
ENSG00000196782	MAML3	protein_coding	mastermind like transcriptional coactivator 3 [Source:HGNC Symbol;Acc:HGNC:16272]	21626	21948.5	21721.8	16112.3	15981.1	16220.7	18460.6	0.434217	0.0335632	12.9373	2.7726e-38	8.1299e-37	0.431757	0.0333724
ENSG00000087510	TFAP2C	protein_coding	transcription factor AP-2 gamma [Source:HGNC Symbol;Acc:HGNC:11744]	201.041	201.848	189.218	549.434	485.151	586.172	378.498	-1.46665	0.113368	-12.9371	2.77862e-38	8.13935e-37	-1.37658	0.105948
ENSG00000091879	ANGPT2	protein_coding	angiopoietin 2 [Source:HGNC Symbol;Acc:HGNC:485]	1583.47	1530.95	1480.41	927.362	885.592	897.488	1112.41	0.758825	0.058664	12.9351	2.85275e-38	8.34809e-37	0.746356	0.0576503
ENSG00000160803	UBQLN4	protein_coding	ubiquilin 4 [Source:HGNC Symbol;Acc:HGNC:1237]	13935.6	14244.1	14215.8	10581	10667.5	10820.3	12278.3	0.402379	0.0311167	12.9313	2.99649e-38	8.75993e-37	0.400416	0.0309643
ENSG00000021826	CPS1	protein_coding	carbamoyl-phosphate synthase 1 [Source:HGNC Symbol;Acc:HGNC:2323]	352.363	357.37	408.828	876.013	862.49	766.371	610.504	-1.1544	0.0893099	-12.9258	3.22003e-38	9.40398e-37	-1.10962	0.0857072
ENSG00000119715	ESRRB	protein_coding	estrogen related receptor beta [Source:HGNC Symbol;Acc:HGNC:3473]	1247.32	1395.29	1432.37	2192.6	2383.4	2274.57	1757.98	-0.745317	0.0576698	-12.9239	3.30085e-38	9.63034e-37	-0.733051	0.0567075
ENSG00000105251	SHD	protein_coding	Src homology 2 domain containing transforming protein D [Source:HGNC Symbol;Acc:HGNC:30633]	813.893	791.949	796.087	384.09	311.883	372.317	592.827	1.14771	0.0889016	12.9099	3.95857e-38	1.15377e-36	1.10299	0.085283
ENSG00000185127	C6orf120	protein_coding	chromosome 6 open reading frame 120 [Source:HGNC Symbol;Acc:HGNC:21247]	3054.53	2950.51	3388.27	4869.94	4770.65	4819.79	3895.09	-0.622069	0.0482082	-12.9038	4.28395e-38	1.24736e-36	-0.614844	0.0476452
ENSG00000107954	NEURL1	protein_coding	neuralized E3 ubiquitin protein ligase 1 [Source:HGNC Symbol;Acc:HGNC:7761]	3252.33	3151.25	3009.84	1916.34	1975.26	2012.34	2578.34	0.672026	0.0520999	12.8988	4.5717e-38	1.32981e-36	0.662871	0.0513835
ENSG00000111262	KCNA1	protein_coding	potassium voltage-gated channel subfamily A member 1 [Source:HGNC Symbol;Acc:HGNC:6218]	3937.6	3653.11	3999.06	2547.94	2697.21	2597.81	2943.33	0.567198	0.0439902	12.8937	4.88192e-38	1.41863e-36	0.561852	0.0435638
ENSG00000197587	DMBX1	protein_coding	diencephalon/mesencephalon homeobox 1 [Source:HGNC Symbol;Acc:HGNC:19026]	191.313	213.981	194.12	5.1349	1.9252	10.5174	107.345	4.8297	0.374971	12.8802	5.81921e-38	1.68931e-36	3.11399	0.194999
ENSG00000100219	XBP1	protein_coding	X-box binding protein 1 [Source:HGNC Symbol;Acc:HGNC:12801]	6823.51	7379.02	7344.2	9533.45	9683.76	9743.36	8658.42	-0.426524	0.033119	-12.8785	5.94503e-38	1.72412e-36	-0.424156	0.032935
ENSG00000102804	TSC22D1	protein_coding	TSC22 domain family member 1 [Source:HGNC Symbol;Acc:HGNC:16826]	41750.7	42513.8	44183.8	34062.8	32917.1	34091.9	37299.1	0.345226	0.0268535	12.8559	7.96778e-38	2.30844e-36	0.343971	0.0267556
ENSG00000141540	TTYH2	protein_coding	tweety family member 2 [Source:HGNC Symbol;Acc:HGNC:13877]	663.652	707.019	799.028	1445.99	1353.42	1480.86	1138.6	-0.983351	0.0765177	-12.8513	8.45818e-38	2.44808e-36	-0.954694	0.0742551
ENSG00000187672	ERC2	protein_coding	ELKS/RAB6-interacting/CAST family member 2 [Source:HGNC Symbol;Acc:HGNC:31922]	13029.9	12939.2	13913.9	9639.23	9065.77	9220.99	11096.4	0.513497	0.0399699	12.8471	8.9294e-38	2.5819e-36	0.509379	0.039648
ENSG00000172995	ARPP21	protein_coding	cAMP regulated phosphoprotein 21 [Source:HGNC Symbol;Acc:HGNC:16968]	471.258	507.377	559.81	144.804	169.418	122.703	293.358	1.85111	0.144275	12.8304	1.10765e-37	3.19956e-36	1.67924	0.129663
ENSG00000185274	GALNT17	protein_coding	polypeptide N-acetylgalactosaminyltransferase 17 [Source:HGNC Symbol;Acc:HGNC:16347]	11154.5	10781.8	11547.2	15498.1	15934.9	15608.6	13489.1	-0.489854	0.0381841	-12.8288	1.13167e-37	3.26568e-36	-0.486255	0.0379034
ENSG00000100345	MYH9	protein_coding	myosin heavy chain 9 [Source:HGNC Symbol;Acc:HGNC:7579]	15292.1	15312.9	14463.9	20993.5	22623	22116.8	18724	-0.544163	0.0424437	-12.8208	1.25374e-37	3.61438e-36	-0.53923	0.0420588
ENSG00000203875	SNHG5	lncRNA	small nucleolar RNA host gene 5 [Source:HGNC Symbol;Acc:HGNC:21026]	7556.34	7509.18	7951.07	5752.11	5569.61	5941.65	6587.92	0.411283	0.0320807	12.8203	1.26275e-37	3.63675e-36	0.40916	0.0319136
ENSG00000132975	GPR12	protein_coding	G protein-coupled receptor 12 [Source:HGNC Symbol;Acc:HGNC:4466]	768.497	958.501	826.48	356.362	394.666	326.742	609.872	1.26237	0.0985118	12.8144	1.36263e-37	3.92052e-36	1.20258	0.0936778
ENSG00000145687	SSBP2	protein_coding	single stranded DNA binding protein 2 [Source:HGNC Symbol;Acc:HGNC:15831]	8898.78	9395.3	9054.02	6818.12	6767.08	6495.57	7597.84	0.447102	0.0349305	12.7998	1.64439e-37	4.72653e-36	0.444375	0.0347155
ENSG00000185787	MORF4L1	protein_coding	mortality factor 4 like 1 [Source:HGNC Symbol;Acc:HGNC:16989]	66599.8	66571.2	71820.4	49604.1	50261.2	49987.3	58954.2	0.45212	0.0353236	12.7994	1.65322e-37	4.74723e-36	0.449275	0.0351013
ENSG00000182621	PLCB1	protein_coding	phospholipase C beta 1 [Source:HGNC Symbol;Acc:HGNC:15917]	11263.7	11444.7	12392.3	17682.5	16947.5	16668	13845.3	-0.547193	0.0427608	-12.7966	1.71254e-37	4.9127e-36	-0.542173	0.0423679
ENSG00000124191	TOX2	protein_coding	TOX high mobility group box family member 2 [Source:HGNC Symbol;Acc:HGNC:16095]	1166.26	1089.76	992.168	515.544	544.832	545.505	807.005	1.01622	0.079439	12.7925	1.8063e-37	5.17658e-36	0.984743	0.0768921
ENSG00000104549	SQLE	protein_coding	squalene epoxidase [Source:HGNC Symbol;Acc:HGNC:11279]	36540.9	36945.9	38523	29138.5	29663.5	28580.1	34487.9	0.358937	0.0280711	12.7867	1.94476e-37	5.5679e-36	0.357502	0.0279591
ENSG00000124762	CDKN1A	protein_coding	cyclin dependent kinase inhibitor 1A [Source:HGNC Symbol;Acc:HGNC:1784]	829.025	850.408	993.148	1760.24	1626.79	1973.07	1483.97	-1.00965	0.0789758	-12.7843	2.00563e-37	5.73655e-36	-0.978276	0.0765018
ENSG00000169895	SYAP1	protein_coding	synapse associated protein 1 [Source:HGNC Symbol;Acc:HGNC:16273]	6376.04	6930.11	7131.45	9528.31	9271.77	9375.95	8187.26	-0.463483	0.0362559	-12.7837	2.02341e-37	5.7817e-36	-0.460408	0.036015
ENSG00000180185	FAHD1	protein_coding	fumarylacetoacetate hydrolase domain containing 1 [Source:HGNC Symbol;Acc:HGNC:14169]	7607.14	8012.14	8506.96	5500.5	5565.76	5576.35	6694.95	0.536069	0.0419349	12.7834	2.0309e-37	5.79743e-36	0.531342	0.041563
ENSG00000129757	CDKN1C	protein_coding	cyclin dependent kinase inhibitor 1C [Source:HGNC Symbol;Acc:HGNC:1786]	10914.6	10854.6	11366.8	14240.1	14410.1	14749	12772.6	-0.389564	0.0304858	-12.7786	2.16041e-37	6.16108e-36	-0.387736	0.0303426
ENSG00000258405	ZNF578	protein_coding	zinc finger protein 578 [Source:HGNC Symbol;Acc:HGNC:26449]	236.71	233.835	180.394	5.1349	1.9252	4.20698	120.02	5.72452	0.448382	12.7671	2.50443e-37	7.13518e-36	3.53409	0.188965
ENSG00000169282	KCNAB1	protein_coding	potassium voltage-gated channel subfamily A regulatory beta subunit 1 [Source:HGNC Symbol;Acc:HGNC:6228]	7317.47	6987.46	7032.43	9426.64	9851.25	9426.43	8078.61	-0.426041	0.0333899	-12.7596	2.75756e-37	7.84867e-36	-0.423651	0.0332024
ENSG00000137449	CPEB2	protein_coding	cytoplasmic polyadenylation element binding protein 2 [Source:HGNC Symbol;Acc:HGNC:21745]	8832.85	8908.88	8973.63	6592.18	6410.92	6398.81	7462.9	0.46126	0.0361552	12.7578	2.8213e-37	8.02224e-36	0.458243	0.0359167
ENSG00000116774	OLFML3	protein_coding	olfactomedin like 3 [Source:HGNC Symbol;Acc:HGNC:24956]	148.079	121.329	170.59	432.358	567.934	492.216	351.596	-1.74758	0.137105	-12.7463	3.26981e-37	9.28849e-36	-1.59189	0.124235
ENSG00000104763	ASAH1	protein_coding	N-acylsphingosine amidohydrolase 1 [Source:HGNC Symbol;Acc:HGNC:735]	12104.6	11956.4	12537.4	9487.23	9354.55	9411	10698.1	0.373184	0.0292859	12.7428	3.41964e-37	9.70465e-36	0.371572	0.0291588
ENSG00000178568	ERBB4	protein_coding	erb-b2 receptor tyrosine kinase 4 [Source:HGNC Symbol;Acc:HGNC:3432]	279.945	226.114	278.434	54.4299	26.9528	49.0814	132.332	2.50959	0.196955	12.7419	3.45729e-37	9.80192e-36	2.13202	0.160607
ENSG00000153094	BCL2L11	protein_coding	BCL2 like 11 [Source:HGNC Symbol;Acc:HGNC:994]	1016.02	993.797	1006.87	1632.9	1520.91	1649.13	1192.82	-0.678639	0.053265	-12.7408	3.50679e-37	9.9326e-36	-0.669347	0.0525097
ENSG00000182670	TTC3	protein_coding	tetratricopeptide repeat domain 3 [Source:HGNC Symbol;Acc:HGNC:12393]	162541	161027	171378	118731	119397	115872	143142	0.483598	0.0379751	12.7346	3.7972e-37	1.07447e-35	0.480085	0.0376992
ENSG00000185650	ZFP36L1	protein_coding	ZFP36 ring finger protein like 1 [Source:HGNC Symbol;Acc:HGNC:1107]	1231.11	1014.75	1195.11	2366.16	2094.62	2324.35	1688.51	-0.982664	0.0772111	-12.727	4.18727e-37	1.1837e-35	-0.953962	0.0749267
ENSG00000079102	RUNX1T1	protein_coding	RUNX1 partner transcriptional co-repressor 1 [Source:HGNC Symbol;Acc:HGNC:1535]	36713.8	35859.4	35203.3	27951.3	26413.8	27217	30927.9	0.401062	0.0315222	12.7232	4.39703e-37	1.24179e-35	0.399054	0.031364
ENSG00000234444	ZNF736	protein_coding	zinc finger protein 736 [Source:HGNC Symbol;Acc:HGNC:32467]	1013.85	1045.64	1073.54	1856.78	1850.12	1726.26	1398.48	-0.790245	0.0621244	-12.7204	4.55801e-37	1.286e-35	-0.775131	0.060918
ENSG00000172209	GPR22	protein_coding	G protein-coupled receptor 22 [Source:HGNC Symbol;Acc:HGNC:4477]	3072.91	3154.56	3194.15	2004.66	1921.35	1825.13	2479.78	0.714292	0.0562152	12.7064	5.44902e-37	1.53591e-35	0.703086	0.0553212
ENSG00000164796	CSMD3	protein_coding	CUB and Sushi multiple domains 3 [Source:HGNC Symbol;Acc:HGNC:19291]	4615.3	4735.15	4155.93	2492.48	2706.83	2433.74	3500.67	0.827105	0.0651955	12.6865	7.02176e-37	1.9773e-35	0.809636	0.0638107
ENSG00000137727	ARHGAP20	protein_coding	Rho GTPase activating protein 20 [Source:HGNC Symbol;Acc:HGNC:18357]	585.83	644.148	646.086	274.203	261.827	288.178	463.421	1.17481	0.0926702	12.6774	7.89544e-37	2.22117e-35	1.12616	0.0885627
ENSG00000206341	HLA-H	unprocessed_pseudogene	major histocompatibility complex, class I, H (pseudogene) [Source:HGNC Symbol;Acc:HGNC:4965]	650.682	745.623	716.675	1595.93	1484.33	1585.33	1033.1	-1.14525	0.0903626	-12.674	8.24444e-37	2.31712e-35	-1.10046	0.0867406
ENSG00000183570	PCBP3	protein_coding	poly(rC) binding protein 3 [Source:HGNC Symbol;Acc:HGNC:8651]	6879.72	6752.52	6897.13	9809.71	9795.42	9553.34	8151.77	-0.50561	0.0399481	-12.6567	1.02776e-36	2.88575e-35	-0.501553	0.039627
ENSG00000171033	PKIA	protein_coding	cAMP-dependent protein kinase inhibitor alpha [Source:HGNC Symbol;Acc:HGNC:9017]	77760.8	77751.1	85011.7	57893.9	56086.9	56880.4	67687.3	0.49329	0.0390128	12.6443	1.20292e-36	3.37431e-35	0.489511	0.0387138
ENSG00000185634	SHC4	protein_coding	SHC adaptor protein 4 [Source:HGNC Symbol;Acc:HGNC:16743]	8183.25	8427.97	8173.62	11253.6	11637.8	11182.8	9780.34	-0.458126	0.0362725	-12.6301	1.44052e-36	4.03693e-35	-0.455087	0.0360317
ENSG00000184515	BEX5	protein_coding	brain expressed X-linked 5 [Source:HGNC Symbol;Acc:HGNC:27990]	5365.42	5212.75	5157.9	3734.1	3802.27	3757.53	4516.7	0.479386	0.0379628	12.6278	1.48424e-36	4.15546e-35	0.475902	0.0376853
ENSG00000153551	CMTM7	protein_coding	CKLF like MARVEL transmembrane domain containing 7 [Source:HGNC Symbol;Acc:HGNC:19178]	590.153	669.517	610.791	1166.65	1197.48	1290.84	924.251	-0.970689	0.0768932	-12.6239	1.55981e-36	4.36282e-35	-0.942462	0.0746047
ENSG00000283050	GTF2IP12	transcribed_unprocessed_pseudogene	general transcription factor IIi pseudogene 12 [Source:HGNC Symbol;Acc:HGNC:51723]	749.041	683.856	675.498	1259.08	1357.27	1232.64	966.948	-0.861585	0.0682622	-12.6217	1.60334e-36	4.48027e-35	-0.84179	0.0666571
ENSG00000108924	HLF	protein_coding	HLF transcription factor, PAR bZIP family member [Source:HGNC Symbol;Acc:HGNC:4977]	196.718	212.878	213.728	541.218	469.749	542.7	369.85	-1.32947	0.105359	-12.6184	1.67084e-36	4.6644e-35	-1.25918	0.0993773
ENSG00000128242	GAL3ST1	protein_coding	galactose-3-O-sulfotransferase 1 [Source:HGNC Symbol;Acc:HGNC:24240]	215.093	231.629	300.984	36.9713	25.0276	32.2535	135.049	2.95169	0.233942	12.6172	1.69819e-36	4.73623e-35	2.34759	0.176721
ENSG00000182362	YBEY	protein_coding	ybeY metalloendoribonuclease [Source:HGNC Symbol;Acc:HGNC:1299]	1250.56	1256.31	1262.76	1885.53	2050.34	1916.98	1642.34	-0.627892	0.0497924	-12.6102	1.85561e-36	5.17031e-35	-0.620015	0.049162
ENSG00000154102	C16orf74	protein_coding	chromosome 16 open reading frame 74 [Source:HGNC Symbol;Acc:HGNC:23362]	171.858	159.934	231.375	617.215	631.466	546.206	360.72	-1.66166	0.131881	-12.5997	2.11984e-36	5.90089e-35	-1.53098	0.120795
ENSG00000198873	GRK5	protein_coding	G protein-coupled receptor kinase 5 [Source:HGNC Symbol;Acc:HGNC:4544]	10421.7	10147.5	10321.7	12859.8	13237.7	13508.6	11765.7	-0.358872	0.0284999	-12.592	2.33624e-36	6.49706e-35	-0.357399	0.0283828
ENSG00000091972	CD200	protein_coding	CD200 molecule [Source:HGNC Symbol;Acc:HGNC:7203]	27272.4	27878.2	28763.1	21297.5	21342.8	20840.7	23821.4	0.403035	0.0320075	12.5919	2.33969e-36	6.50044e-35	0.400957	0.0318419
ENSG00000065609	SNAP91	protein_coding	synaptosome associated protein 91 [Source:HGNC Symbol;Acc:HGNC:14986]	42987.2	43253.9	44089.7	34869	33850.8	34127	38855.7	0.341466	0.0271213	12.5904	2.38608e-36	6.62301e-35	0.340197	0.0270204
ENSG00000102265	TIMP1	protein_coding	TIMP metallopeptidase inhibitor 1 [Source:HGNC Symbol;Acc:HGNC:11820]	599.881	622.088	594.124	1264.21	1324.54	1206	888.393	-1.05902	0.0841831	-12.58	2.72124e-36	7.54614e-35	-1.02264	0.0812196
ENSG00000173473	SMARCC1	protein_coding	SWI/SNF related, matrix associated, actin dependent regulator of chromatin subfamily c member 1 [Source:HGNC Symbol;Acc:HGNC:11104]	23306.7	23691.2	24818.9	30442.7	30010	29860.4	26638.9	-0.330455	0.026278	-12.5754	2.88437e-36	7.99087e-35	-0.329302	0.0261862
ENSG00000187624	C17orf97	protein_coding	chromosome 17 open reading frame 97 [Source:HGNC Symbol;Acc:HGNC:33800]	839.834	817.318	915.696	461.114	356.162	404.571	652.563	1.05844	0.0842086	12.5692	3.11746e-36	8.62843e-35	1.02114	0.081135
ENSG00000103540	CCP110	protein_coding	centriolar coiled-coil protein 110 [Source:HGNC Symbol;Acc:HGNC:24342]	17220.4	17217.7	18080.6	12245.7	11953.6	11959	14585.7	0.538447	0.0428499	12.5659	3.25142e-36	8.99066e-35	0.533483	0.0424539
ENSG00000162407	PLPP3	protein_coding	phospholipid phosphatase 3 [Source:HGNC Symbol;Acc:HGNC:9229]	299.4	243.761	304.905	660.348	594.887	699.76	462.508	-1.21459	0.0966615	-12.5654	3.27277e-36	9.04112e-35	-1.16036	0.0920942
ENSG00000166224	SGPL1	protein_coding	sphingosine-1-phosphate lyase 1 [Source:HGNC Symbol;Acc:HGNC:10817]	6604.1	6588.18	7043.21	8788.89	8986.84	8728.07	7819.88	-0.387305	0.0308269	-12.5639	3.33576e-36	9.20638e-35	-0.385445	0.0306786
ENSG00000285254		unitary_pseudogene	novel pseudogene	278.864	340.825	294.121	67.7806	80.8584	64.507	173.076	2.1329	0.16977	12.5635	3.3519e-36	9.24009e-35	1.87349	0.145774
ENSG00000102271	KLHL4	protein_coding	kelch like family member 4 [Source:HGNC Symbol;Acc:HGNC:6355]	3967.86	3976.29	4197.1	6533.64	5916.14	6542.55	4994.16	-0.647977	0.0515764	-12.5634	3.35432e-36	9.24009e-35	-0.639394	0.0508896
ENSG00000103257	SLC7A5	protein_coding	solute carrier family 7 member 5 [Source:HGNC Symbol;Acc:HGNC:11063]	18572.5	18616.3	18123.7	24078.6	25967.1	25720.7	22142.8	-0.453626	0.0361074	-12.5632	3.36334e-36	9.25618e-35	-0.450642	0.0358699
ENSG00000108100	CCNY	protein_coding	cyclin Y [Source:HGNC Symbol;Acc:HGNC:23354]	10146.1	9909.29	10479.5	12792.1	12860.3	13209.2	11474.3	-0.348466	0.0277425	-12.5607	3.47083e-36	9.54297e-35	-0.347112	0.0276345
ENSG00000101327	PDYN	protein_coding	prodynorphin [Source:HGNC Symbol;Acc:HGNC:8820]	302.643	270.233	272.552	59.5648	67.382	49.7825	154.963	2.30042	0.183206	12.5565	3.66381e-36	1.00641e-34	1.98534	0.153548
ENSG00000144285	SCN1A	protein_coding	sodium voltage-gated channel alpha subunit 1 [Source:HGNC Symbol;Acc:HGNC:10585]	1165.17	1240.87	1042.17	567.92	531.355	524.47	830.622	1.08531	0.0864576	12.5531	3.8233e-36	1.04923e-34	1.04586	0.0832132
ENSG00000136861	CDK5RAP2	protein_coding	CDK5 regulatory subunit associated protein 2 [Source:HGNC Symbol;Acc:HGNC:18672]	5270.31	5246.94	5285.35	7277.18	7115.54	6851.76	6035.87	-0.425563	0.0339302	-12.5423	4.38094e-36	1.20113e-34	-0.423098	0.0337332
ENSG00000084093	REST	protein_coding	RE1 silencing transcription factor [Source:HGNC Symbol;Acc:HGNC:9966]	369.657	343.031	393.142	838.015	766.23	828.774	601.79	-1.14179	0.0910569	-12.5393	4.54875e-36	1.24596e-34	-1.09562	0.0872392
ENSG00000277763		lncRNA	novel transcript	223.739	248.173	248.042	689.103	716.175	671.013	456.526	-1.52461	0.121592	-12.5387	4.58255e-36	1.25404e-34	-1.41917	0.11279
ENSG00000121060	TRIM25	protein_coding	tripartite motif containing 25 [Source:HGNC Symbol;Acc:HGNC:12932]	443.156	445.609	511.77	975.63	1056.94	1031.41	718.458	-1.12547	0.089781	-12.5358	4.75737e-36	1.30066e-34	-1.08168	0.0861776
ENSG00000153904	DDAH1	protein_coding	dimethylarginine dimethylaminohydrolase 1 [Source:HGNC Symbol;Acc:HGNC:2715]	18107.8	19001.3	19808.1	13606.4	12719.8	13240.8	15815.8	0.523733	0.0418056	12.5278	5.25839e-36	1.43629e-34	0.519139	0.0414378
ENSG00000130741	EIF2S3	protein_coding	eukaryotic translation initiation factor 2 subunit gamma [Source:HGNC Symbol;Acc:HGNC:3267]	16993.4	17242	17840.4	23331.9	21647	22774.5	19601.1	-0.380803	0.0304443	-12.5082	6.73362e-36	1.83751e-34	-0.379023	0.0303018
ENSG00000186019	ZNF225-AS1	lncRNA	ZNF225 and ZNF224 antisense RNA 1 [Source:HGNC Symbol;Acc:HGNC:55916]	3719.26	3819.67	3898.08	5258.13	5276.98	5190.01	4332.52	-0.458193	0.0366363	-12.5065	6.87783e-36	1.87511e-34	-0.455116	0.0363889
ENSG00000206432	TMEM200C	protein_coding	transmembrane protein 200C [Source:HGNC Symbol;Acc:HGNC:37208]	4247.81	4054.6	4313.77	2952.57	2968.66	2828.49	3402.67	0.531335	0.0425021	12.5014	7.33577e-36	1.99809e-34	0.526576	0.0421152
ENSG00000145022	TCTA	protein_coding	T cell leukemia translocation altered [Source:HGNC Symbol;Acc:HGNC:11692]	5743.73	5626.37	5831.44	7852.28	7571.82	7456.86	6777.62	-0.411203	0.0328957	-12.5002	7.4456e-36	2.02611e-34	-0.408953	0.0327154
ENSG00000196071	OR2L13	protein_coding	olfactory receptor family 2 subfamily L member 13 [Source:HGNC Symbol;Acc:HGNC:19578]	392.355	433.476	441.181	892.445	854.789	908.006	639.487	-1.07084	0.0858547	-12.4727	1.05231e-35	2.86089e-34	-1.03251	0.0826682
ENSG00000144645	OSBPL10	protein_coding	oxysterol binding protein like 10 [Source:HGNC Symbol;Acc:HGNC:16395]	2050.4	2160.76	2229.44	3259.63	3361.4	3105.45	2655.48	-0.589878	0.0473097	-12.4684	1.10999e-35	3.01488e-34	-0.583272	0.0467764
ENSG00000156427	FGF18	protein_coding	fibroblast growth factor 18 [Source:HGNC Symbol;Acc:HGNC:3674]	2972.38	3045.36	3403.96	4722.05	4726.37	4823.3	4008.05	-0.598923	0.0480378	-12.4677	1.11968e-35	3.03837e-34	-0.591978	0.047479
ENSG00000255284	GATD1-DT	lncRNA	GATD1 divergent transcript [Source:HGNC Symbol;Acc:HGNC:29907]	576.102	662.899	574.516	271.123	273.379	286.776	445.424	1.11826	0.0897125	12.465	1.15929e-35	3.14293e-34	1.07435	0.0859582
ENSG00000167491	GATAD2A	protein_coding	GATA zinc finger domain containing 2A [Source:HGNC Symbol;Acc:HGNC:29989]	11527.4	11054.2	10823.6	14594.4	14627.7	15051.9	12867	-0.407147	0.032669	-12.4628	1.19154e-35	3.22736e-34	-0.404955	0.032493
ENSG00000108370	RGS9	protein_coding	regulator of G protein signaling 9 [Source:HGNC Symbol;Acc:HGNC:10004]	879.826	871.365	924.52	498.085	435.095	457.859	727.574	0.936337	0.0751431	12.4607	1.22265e-35	3.30854e-34	0.909544	0.0729345
ENSG00000165029	ABCA1	protein_coding	ATP binding cassette subfamily A member 1 [Source:HGNC Symbol;Acc:HGNC:29]	2268.74	2112.23	2174.53	3307.9	3247.81	3475.66	3196.09	-0.616891	0.0495458	-12.4509	1.38228e-35	3.73702e-34	-0.609109	0.0489228
ENSG00000137501	SYTL2	protein_coding	synaptotagmin like 2 [Source:HGNC Symbol;Acc:HGNC:15585]	388.031	387.151	390.2	131.453	130.914	128.313	266.381	1.57931	0.126846	12.4506	1.38717e-35	3.74679e-34	1.45776	0.116206
ENSG00000155816	FMN2	protein_coding	formin 2 [Source:HGNC Symbol;Acc:HGNC:14074]	6590.05	6030.06	6168.7	4460.17	4543.47	4585.6	5279.66	0.467135	0.0375541	12.439	1.6051e-35	4.3314e-34	0.463839	0.0372866
ENSG00000121057	AKAP1	protein_coding	A-kinase anchoring protein 1 [Source:HGNC Symbol;Acc:HGNC:367]	10489.8	10339.5	9858.93	13523.3	13574.6	14095.5	11784.3	-0.425732	0.0342517	-12.4295	1.80745e-35	4.87293e-34	-0.423217	0.0340491
ENSG00000111615	KRR1	protein_coding	KRR1 small subunit processome component homolog [Source:HGNC Symbol;Acc:HGNC:5176]	5388.12	5055.02	5443.2	7298.74	7327.31	7198.84	6255.55	-0.457172	0.0368701	-12.3995	2.62833e-35	7.07947e-34	-0.454042	0.0366171
ENSG00000144868	TMEM108	protein_coding	transmembrane protein 108 [Source:HGNC Symbol;Acc:HGNC:28451]	1826.67	1811.11	1847.08	1128.65	1043.46	1154.11	1407.47	0.711899	0.0574398	12.3938	2.82288e-35	7.59647e-34	0.700388	0.056483
ENSG00000073849	ST6GAL1	protein_coding	ST6 beta-galactoside alpha-2,6-sialyltransferase 1 [Source:HGNC Symbol;Acc:HGNC:10860]	21490.9	20353.5	21240.4	27670.9	27043.3	28158	23006	-0.394138	0.031807	-12.3916	2.90334e-35	7.80577e-34	-0.39213	0.0316448
ENSG00000127511	SIN3B	protein_coding	SIN3 transcription regulator family member B [Source:HGNC Symbol;Acc:HGNC:19354]	14557.1	14333.4	13970.7	10973.3	11310.6	11304.1	12927.4	0.351951	0.0284124	12.3872	3.06389e-35	8.22983e-34	0.350511	0.0282961
ENSG00000177675	CD163L1	protein_coding	CD163 molecule like 1 [Source:HGNC Symbol;Acc:HGNC:30375]	799.842	893.424	979.423	1651.38	1578.66	1780.95	1331.42	-0.910895	0.0735723	-12.381	3.31382e-35	8.89294e-34	-0.886415	0.0715712
ENSG00000100154	TTC28	protein_coding	tetratricopeptide repeat domain 28 [Source:HGNC Symbol;Acc:HGNC:29179]	20721.3	20256.5	20473.8	14795.7	14537.2	14931.3	17470.8	0.4728	0.0382112	12.3733	3.64394e-35	9.76986e-34	0.469328	0.0379299
ENSG00000168310	IRF2	protein_coding	interferon regulatory factor 2 [Source:HGNC Symbol;Acc:HGNC:6117]	886.311	875.777	907.853	1456.26	1507.43	1438.08	1124.46	-0.716579	0.0579344	-12.3688	3.85616e-35	1.03293e-33	-0.704726	0.0569535
ENSG00000153002	CPB1	protein_coding	carboxypeptidase B1 [Source:HGNC Symbol;Acc:HGNC:2299]	215.093	219.496	192.159	40.0522	42.3544	36.4605	135.818	2.42173	0.195876	12.3636	4.11287e-35	1.10068e-33	2.01684	0.15752
ENSG00000145569	OTULINL	protein_coding	OTU deubiquitinase with linear linkage specificity like [Source:HGNC Symbol;Acc:HGNC:25629]	2020.14	1997.52	2073.55	1182.05	1366.89	1173.05	1615.69	0.725249	0.0586637	12.3628	4.15374e-35	1.1106e-33	0.712823	0.0576425
ENSG00000117971	CHRNB4	protein_coding	cholinergic receptor nicotinic beta 4 subunit [Source:HGNC Symbol;Acc:HGNC:1964]	6238.77	6353.24	6551.05	8985.04	9156.26	9391.37	8506.13	-0.524574	0.042439	-12.3607	4.26688e-35	1.13981e-33	-0.519791	0.0420523
ENSG00000162512	SDC3	protein_coding	syndecan 3 [Source:HGNC Symbol;Acc:HGNC:10660]	72431.1	72886.9	73505.7	55862.5	53984.6	55111.4	62621.3	0.407485	0.0329974	12.349	4.93171e-35	1.31619e-33	0.405248	0.0328161
ENSG00000204264	PSMB8	protein_coding	proteasome 20S subunit beta 8 [Source:HGNC Symbol;Acc:HGNC:9545]	296.158	297.808	332.357	770.234	633.391	706.772	471.427	-1.19538	0.0968179	-12.3467	5.07454e-35	1.35307e-33	-1.14249	0.0922902
ENSG00000188738	FSIP2	protein_coding	fibrous sheath interacting protein 2 [Source:HGNC Symbol;Acc:HGNC:21675]	44.3156	48.5317	46.0789	238.259	269.528	217.36	150.495	-2.36975	0.192259	-12.3258	6.57743e-35	1.7522e-33	-1.99616	0.15739
ENSG00000072518	MARK2	protein_coding	microtubule affinity regulating kinase 2 [Source:HGNC Symbol;Acc:HGNC:3332]	11257.2	10877.7	10763.8	14774.1	14610.4	14443.2	12901.9	-0.413736	0.0335796	-12.3211	6.97796e-35	1.8572e-33	-0.411381	0.0333884
ENSG00000228824	MIR4500HG	lncRNA	MIR4500 host gene [Source:HGNC Symbol;Acc:HGNC:42773]	1010.61	1094.17	1031.38	484.734	569.859	512.55	813.451	1.0132	0.0822505	12.3184	7.20675e-35	1.91634e-33	0.979106	0.0794193
ENSG00000105642	KCNN1	protein_coding	potassium calcium-activated channel subfamily N member 1 [Source:HGNC Symbol;Acc:HGNC:6290]	2858.89	2922.93	2763.76	1862.94	1782.74	1809	2509.87	0.645712	0.052419	12.3183	7.22199e-35	1.91864e-33	0.636662	0.0516846
ENSG00000185774	KCNIP4	protein_coding	potassium voltage-gated channel interacting protein 4 [Source:HGNC Symbol;Acc:HGNC:30083]	5553.5	5696.96	6483.4	8879.26	8767.37	8831.84	7608.33	-0.577987	0.0469267	-12.3168	7.35461e-35	1.95209e-33	-0.571585	0.0464064
ENSG00000181192	DHTKD1	protein_coding	dehydrogenase E1 and transketolase domain containing 1 [Source:HGNC Symbol;Acc:HGNC:23537]	4572.07	4622.64	4813.78	6251.22	6068.23	6247.36	5376.94	-0.407914	0.0331249	-12.3144	7.57744e-35	2.0094e-33	-0.405661	0.0329413
ENSG00000004139	SARM1	protein_coding	sterile alpha and TIR motif containing 1 [Source:HGNC Symbol;Acc:HGNC:17074]	17902.4	17876.2	17576.7	22400.5	23237.2	22912.6	20165.8	-0.361119	0.0293261	-12.3139	7.62396e-35	2.0199e-33	-0.35955	0.0291986
ENSG00000180008	SOCS4	protein_coding	suppressor of cytokine signaling 4 [Source:HGNC Symbol;Acc:HGNC:19392]	19685.8	20438.5	21284.5	28103.3	27476.5	27416.2	23836.6	-0.434547	0.0352916	-12.313	7.7071e-35	2.04007e-33	-0.431818	0.0350699
ENSG00000157240	FZD1	protein_coding	frizzled class receptor 1 [Source:HGNC Symbol;Acc:HGNC:4038]	4880.12	5066.05	4674.56	3181.58	3064.92	3214.13	3931.14	0.625373	0.0507905	12.3128	7.72879e-35	2.04395e-33	0.617339	0.0501317
ENSG00000067842	ATP2B3	protein_coding	ATPase plasma membrane Ca2+ transporting 3 [Source:HGNC Symbol;Acc:HGNC:816]	6307.94	6135.95	6245.17	8268.21	8674.96	8245.67	7311.03	-0.428264	0.0347825	-12.3126	7.74782e-35	2.04712e-33	-0.425649	0.0345699
ENSG00000257935	LHX5-AS1	lncRNA	LHX5 antisense RNA 1 [Source:HGNC Symbol;Acc:HGNC:49570]	184.828	170.964	207.845	15.4047	13.4764	7.71279	110.59	4.02671	0.327042	12.3125	7.75815e-35	2.048e-33	2.68212	0.195574
ENSG00000124508	BTN2A2	protein_coding	butyrophilin subfamily 2 member A2 [Source:HGNC Symbol;Acc:HGNC:1137]	489.633	450.021	467.652	1063.95	1041.53	1046.84	757.605	-1.16385	0.0945892	-12.3043	8.59084e-35	2.26576e-33	-1.11347	0.0903899
ENSG00000148798	INA	protein_coding	internexin neuronal intermediate filament protein alpha [Source:HGNC Symbol;Acc:HGNC:6057]	381015	388056	408317	310432	307903	311919	352021	0.33988	0.0276346	12.2991	9.16412e-35	2.41477e-33	0.338568	0.0275279
ENSG00000269834	ZNF528-AS1	lncRNA	ZNF528 antisense RNA 1 [Source:HGNC Symbol;Acc:HGNC:51305]	218.335	215.084	164.708	12.3238	13.4764	21.0349	109.764	3.59988	0.292749	12.2968	9.42203e-35	2.48048e-33	2.5835	0.192052
ENSG00000112972	HMGCS1	protein_coding	3-hydroxy-3-methylglutaryl-CoA synthase 1 [Source:HGNC Symbol;Acc:HGNC:5007]	148383	150488	163292	112079	113121	108055	139269	0.471892	0.0383958	12.2902	1.02226e-34	2.68881e-33	0.468385	0.0381106
ENSG00000143320	CRABP2	protein_coding	cellular retinoic acid binding protein 2 [Source:HGNC Symbol;Acc:HGNC:2339]	3152.89	3346.48	3395.14	5527.2	5126.81	5344.26	4176.97	-0.694407	0.0565323	-12.2834	1.11283e-34	2.92439e-33	-0.683368	0.0556292
ENSG00000170231	FABP6	protein_coding	fatty acid binding protein 6 [Source:HGNC Symbol;Acc:HGNC:3561]	1605.09	1661.11	1710.8	2675.28	2581.69	2679.84	2235.86	-0.675004	0.0549837	-12.2764	1.21217e-34	3.18256e-33	-0.664745	0.0541433
ENSG00000273274	ZBTB8B	protein_coding	zinc finger and BTB domain containing 8B [Source:HGNC Symbol;Acc:HGNC:37057]	2355.21	2255.62	2290.22	1423.39	1453.53	1336.42	1822.64	0.717761	0.0585131	12.2667	1.3676e-34	3.58742e-33	0.705578	0.0575032
ENSG00000117154	IGSF21	protein_coding	immunoglobin superfamily member 21 [Source:HGNC Symbol;Acc:HGNC:28246]	2011.49	1814.42	1811.78	853.42	791.258	867.338	1277.65	1.16133	0.094699	12.2634	1.42422e-34	3.73257e-33	1.1114	0.0905331
ENSG00000151892	GFRA1	protein_coding	GDNF family receptor alpha 1 [Source:HGNC Symbol;Acc:HGNC:4243]	15759	15858.8	15329.6	21008.9	20355.1	20738.3	18300.7	-0.404144	0.0329624	-12.2607	1.47132e-34	3.85256e-33	-0.401928	0.0327815
ENSG00000151692	RNF144A	protein_coding	ring finger protein 144A [Source:HGNC Symbol;Acc:HGNC:20457]	16355.7	16295.6	16793.3	13061.1	12900.8	12975.7	14868.9	0.344448	0.028099	12.2583	1.51556e-34	3.96483e-33	0.343071	0.0279866
ENSG00000205181	LINC00654	lncRNA	long intergenic non-protein coding RNA 654 [Source:HGNC Symbol;Acc:HGNC:27154]	1317.58	1288.3	1437.27	2150.49	2040.71	2116.11	1715.78	-0.643319	0.0524943	-12.255	1.57874e-34	4.12639e-33	-0.634486	0.0517639
ENSG00000162706	CADM3	protein_coding	cell adhesion molecule 3 [Source:HGNC Symbol;Acc:HGNC:17601]	52958.2	53488.6	51371.2	38296.1	37214.1	37756.9	44080.9	0.478362	0.0390344	12.2549	1.5816e-34	4.13016e-33	0.474696	0.0387348
ENSG00000134698	2004-08-01	protein_coding	argonaute RISC component 4 [Source:HGNC Symbol;Acc:HGNC:18424]	10079.1	9591.63	9651.09	7344.96	7113.62	7163.08	8392.34	0.43885	0.0358337	12.2469	1.74604e-34	4.5555e-33	0.436017	0.0356012
ENSG00000198795	ZNF521	protein_coding	zinc finger protein 521 [Source:HGNC Symbol;Acc:HGNC:24605]	15224	14930.1	14744.3	10964	10681	11021.6	12598.8	0.457917	0.0373953	12.2453	1.77972e-34	4.63921e-33	0.454704	0.0371317
ENSG00000147231	RADX	protein_coding	RPA1 related single stranded DNA binding protein, X-linked [Source:HGNC Symbol;Acc:HGNC:25486]	5450.81	5109.06	5701.04	3331.52	3750.29	3453.93	4547.3	0.630744	0.0515126	12.2445	1.79849e-34	4.68396e-33	0.622322	0.0508237
ENSG00000171617	ENC1	protein_coding	ectodermal-neural cortex 1 [Source:HGNC Symbol;Acc:HGNC:3345]	117733	120894	125827	151465	151954	159181	140792	-0.344133	0.0281113	-12.2418	1.85861e-34	4.8362e-33	-0.342758	0.027999
ENSG00000139220	PPFIA2	protein_coding	PTPRF interacting protein alpha 2 [Source:HGNC Symbol;Acc:HGNC:9246]	12752.1	12480.4	13689.4	9970.94	9920.56	9517.58	11222.7	0.405855	0.0331614	12.2388	1.92934e-34	5.01577e-33	0.403608	0.0329771
ENSG00000139973	SYT16	protein_coding	synaptotagmin 16 [Source:HGNC Symbol;Acc:HGNC:23142]	9296.54	8716.95	9010.88	5619.63	5307.78	5220.16	7147.38	0.742903	0.0607176	12.2354	2.01182e-34	5.22552e-33	0.729277	0.0596
ENSG00000068654	POLR1A	protein_coding	RNA polymerase I subunit A [Source:HGNC Symbol;Acc:HGNC:17264]	10965.4	11182.1	10780.5	14522.5	14415.9	14095.5	12509	-0.385805	0.0315451	-12.2303	2.14251e-34	5.56004e-33	-0.383868	0.0313866
ENSG00000171291	ZNF439	protein_coding	zinc finger protein 439 [Source:HGNC Symbol;Acc:HGNC:20873]	831.187	841.584	933.344	1510.69	1486.26	1445.1	1176.73	-0.766316	0.0626687	-12.228	2.20178e-34	5.70874e-33	-0.751346	0.0614236
ENSG00000115993	TRAK2	protein_coding	trafficking kinesin protein 2 [Source:HGNC Symbol;Acc:HGNC:13206]	10753.5	10434.3	10959.9	14350	14030.9	14004.3	12662.7	-0.398801	0.0326281	-12.2226	2.35363e-34	6.09241e-33	-0.396655	0.0324524
ENSG00000165030	NFIL3	protein_coding	nuclear factor, interleukin 3 regulated [Source:HGNC Symbol;Acc:HGNC:7787]	4847.69	5007.59	5070.64	3365.41	3621.3	3511.42	4240.89	0.510591	0.0417743	12.2226	2.35394e-34	6.09241e-33	0.506104	0.0414053
ENSG00000073711	PPP2R3A	protein_coding	protein phosphatase 2 regulatory subunit B''alpha [Source:HGNC Symbol;Acc:HGNC:9307]	12414.8	12725.2	13177.6	9054.88	9219.79	9075.15	10699.7	0.487096	0.0398669	12.218	2.48991e-34	6.43862e-33	0.483212	0.0395477
ENSG00000078053	AMPH	protein_coding	amphiphysin [Source:HGNC Symbol;Acc:HGNC:471]	11871.2	12034.8	12104.1	9682.36	9402.68	9428.53	10598.1	0.336293	0.0275306	12.2153	2.57644e-34	6.65644e-33	0.335011	0.027425
ENSG00000182575	NXPH3	protein_coding	neurexophilin 3 [Source:HGNC Symbol;Acc:HGNC:8077]	528.544	502.965	476.476	172.533	184.819	194.222	323.097	1.44609	0.118445	12.209	2.78308e-34	7.18396e-33	1.35307	0.110128
ENSG00000100285	NEFH	protein_coding	neurofilament heavy chain [Source:HGNC Symbol;Acc:HGNC:7737]	2530.31	2598.65	2591.2	3543.08	3794.57	3865.51	3264.15	-0.537141	0.0440078	-12.2056	2.90242e-34	7.48535e-33	-0.53188	0.0435756
ENSG00000102302	FGD1	protein_coding	FYVE, RhoGEF and PH domain containing 1 [Source:HGNC Symbol;Acc:HGNC:3663]	8000.58	8099.28	7497.14	5652.49	5577.31	5703.26	6709.36	0.477441	0.0391239	12.2033	2.98504e-34	7.69163e-33	0.473768	0.0388215
ENSG00000169604	ANTXR1	protein_coding	ANTXR cell adhesion molecule 1 [Source:HGNC Symbol;Acc:HGNC:21014]	1665.62	1656.7	1679.43	2475.02	2379.55	2418.31	2026.78	-0.541828	0.0444319	-12.1946	3.32176e-34	8.55171e-33	-0.536474	0.0439878
ENSG00000141510	TP53	protein_coding	tumor protein p53 [Source:HGNC Symbol;Acc:HGNC:11998]	1504.57	1505.59	1489.23	2317.89	2264.04	2376.24	1838.28	-0.632255	0.0518667	-12.19	3.51418e-34	9.03908e-33	-0.62383	0.0511657
ENSG00000177119	ANO6	protein_coding	anoctamin 6 [Source:HGNC Symbol;Acc:HGNC:25240]	4821.75	4755	5363.78	7431.22	7567.97	7493.32	6222.92	-0.589399	0.0483811	-12.1824	3.85643e-34	9.91064e-33	-0.582482	0.0478121
ENSG00000168621	GDNF	protein_coding	glial cell derived neurotrophic factor [Source:HGNC Symbol;Acc:HGNC:4232]	272.379	254.791	210.787	52.3759	63.5316	34.357	147.924	2.38115	0.195706	12.167	4.65943e-34	1.19637e-32	1.99213	0.159321
ENSG00000060718	COL11A1	protein_coding	collagen type XI alpha 1 chain [Source:HGNC Symbol;Acc:HGNC:2186]	1947.72	1954.5	1551.98	299.878	483.225	322.535	1124.64	2.31715	0.190649	12.154	5.46096e-34	1.40094e-32	1.95204	0.160551
ENSG00000174891	RSRC1	protein_coding	arginine and serine rich coiled-coil 1 [Source:HGNC Symbol;Acc:HGNC:24152]	4567.74	4417.49	4596.13	6027.34	6014.33	6066.46	5141.32	-0.415214	0.0341655	-12.153	5.52995e-34	1.41739e-32	-0.41278	0.0339645
ENSG00000231829		lncRNA	novel transcript	62.6903	57.3556	64.7066	278.311	254.127	278.362	186.612	-2.13841	0.176025	-12.1483	5.85721e-34	1.49995e-32	-1.842	0.148918
ENSG00000006007	GDE1	protein_coding	glycerophosphodiester phosphodiesterase 1 [Source:HGNC Symbol;Acc:HGNC:29644]	13371.4	13433.4	13833.5	10742.2	10854.3	11053.8	12172.8	0.315219	0.0259587	12.1431	6.24038e-34	1.59667e-32	0.314147	0.0258701
ENSG00000114126	TFDP2	protein_coding	transcription factor Dp-2 [Source:HGNC Symbol;Acc:HGNC:11751]	6523.03	6567.22	6663.8	8675.92	8443.93	8744.9	7524.69	-0.390395	0.0321599	-12.1392	6.54842e-34	1.67402e-32	-0.38836	0.0319919
ENSG00000159248	GJD2	protein_coding	gap junction protein delta 2 [Source:HGNC Symbol;Acc:HGNC:19154]	357.767	397.078	420.593	91.4012	63.5316	93.2546	234.666	2.20276	0.181476	12.1381	6.63847e-34	1.69555e-32	1.89417	0.153585
ENSG00000170011	MYRIP	protein_coding	myosin VIIA and Rab interacting protein [Source:HGNC Symbol;Acc:HGNC:19156]	1662.37	1553.01	1636.29	982.819	1029.98	959.892	1335.48	0.7143	0.0588616	12.1353	6.86977e-34	1.75309e-32	0.701821	0.0578194
ENSG00000174740	PABPC5	protein_coding	poly(A) binding protein cytoplasmic 5 [Source:HGNC Symbol;Acc:HGNC:13629]	984.67	1068.8	1063.74	1681.17	1755.78	1726.96	1349.96	-0.726232	0.0598588	-12.1324	7.11262e-34	1.81347e-32	-0.713308	0.0587778
ENSG00000064932	SBNO2	protein_coding	strawberry notch homolog 2 [Source:HGNC Symbol;Acc:HGNC:29158]	2687.04	2799.4	2751.99	4084.3	4187.31	4552.65	3703.53	-0.640754	0.0528151	-12.132	7.14479e-34	1.82008e-32	-0.631756	0.052072
ENSG00000198168	SVIP	protein_coding	small VCP interacting protein [Source:HGNC Symbol;Acc:HGNC:25238]	12677.5	13091.4	13737.4	18901.6	19398.3	18656.5	16142.8	-0.527188	0.043463	-12.1296	7.36088e-34	1.87349e-32	-0.522181	0.04305
ENSG00000172785	CBWD1	protein_coding	COBW domain containing 1 [Source:HGNC Symbol;Acc:HGNC:17134]	2759.45	2654.9	3190.23	1653.44	1719.2	1537.65	2253.88	0.815426	0.0672549	12.1244	7.84158e-34	1.99409e-32	0.7971	0.0657311
ENSG00000154146	NRGN	protein_coding	neurogranin [Source:HGNC Symbol;Acc:HGNC:8000]	386.95	340.825	380.396	847.258	781.632	947.972	622.203	-1.22597	0.101163	-12.1188	8.39505e-34	2.13297e-32	-1.1655	0.0960181
ENSG00000277837		lncRNA	novel transcript	190.233	156.625	217.649	27.7284	23.1024	20.3337	98.6177	3.00526	0.247999	12.1181	8.47395e-34	2.15114e-32	2.31718	0.179348
ENSG00000176771	NCKAP5	protein_coding	NCK associated protein 5 [Source:HGNC Symbol;Acc:HGNC:29847]	1019.26	987.179	1011.78	553.542	566.009	492.216	717.583	0.919149	0.0758864	12.1122	9.10534e-34	2.30941e-32	0.893792	0.0736879
ENSG00000255408	PCDHA3	protein_coding	protocadherin alpha 3 [Source:HGNC Symbol;Acc:HGNC:8669]	23.7791	35.2958	39.2161	188.964	184.819	189.314	113.621	-2.51414	0.207878	-12.0943	1.13205e-33	2.86875e-32	-2.07107	0.163567
ENSG00000128805	ARHGAP22	protein_coding	Rho GTPase activating protein 22 [Source:HGNC Symbol;Acc:HGNC:30320]	16805.3	17109.6	17841.4	23694.5	23350.8	23765.2	19885.1	-0.452365	0.0374034	-12.0942	1.13335e-33	2.86953e-32	-0.44918	0.0371399
ENSG00000160191	PDE9A	protein_coding	phosphodiesterase 9A [Source:HGNC Symbol;Acc:HGNC:8795]	3869.5	3701.65	3501.02	2466.8	2512.39	2423.92	3092.26	0.582615	0.0481983	12.0879	1.22437e-33	3.0973e-32	0.575805	0.0476317
ENSG00000073464	CLCN4	protein_coding	chloride voltage-gated channel 4 [Source:HGNC Symbol;Acc:HGNC:2022]	22688.5	22530.8	24441.4	31073.3	30112.1	30677.3	26853	-0.399281	0.0330423	-12.0839	1.28442e-33	3.2464e-32	-0.397081	0.0328602
ENSG00000113319	RASGRF2	protein_coding	Ras protein specific guanine nucleotide releasing factor 2 [Source:HGNC Symbol;Acc:HGNC:9876]	166.454	141.183	137.256	403.603	442.796	409.479	277.682	-1.49189	0.123492	-12.0808	1.33419e-33	3.36926e-32	-1.38554	0.113976
ENSG00000172795	DCP2	protein_coding	decapping mRNA 2 [Source:HGNC Symbol;Acc:HGNC:24452]	5449.73	5385.92	5402.02	8151.13	8004.99	8107.54	6738.68	-0.579809	0.0480102	-12.0768	1.40086e-33	3.53456e-32	-0.573108	0.0474543
ENSG00000185070	FLRT2	protein_coding	fibronectin leucine rich transmembrane protein 2 [Source:HGNC Symbol;Acc:HGNC:3761]	12941.2	12364.6	12549.2	8892.61	9302.57	8606.07	10488.2	0.500231	0.0414245	12.0757	1.41933e-33	3.57806e-32	0.495926	0.0410667
ENSG00000164209	SLC25A46	protein_coding	solute carrier family 25 member 46 [Source:HGNC Symbol;Acc:HGNC:25198]	12088.4	11928.9	13168.8	8801.21	8929.08	8686.7	10453.5	0.494266	0.0409718	12.0636	1.64516e-33	4.14378e-32	0.490099	0.0406253
ENSG00000027869	SH2D2A	protein_coding	SH2 domain containing 2A [Source:HGNC Symbol;Acc:HGNC:10821]	76.7416	71.6946	80.393	272.15	265.678	256.626	192.661	-1.79121	0.148557	-12.0574	1.77339e-33	4.4629e-32	-1.60426	0.131239
ENSG00000229544	NKX1-2	protein_coding	NK1 homeobox 2 [Source:HGNC Symbol;Acc:HGNC:31652]	265.893	253.688	308.827	52.3759	73.1576	39.9663	157.664	2.40886	0.199849	12.0534	1.86056e-33	4.67823e-32	2.01049	0.162539
ENSG00000113441	LNPEP	protein_coding	leucyl and cystinyl aminopeptidase [Source:HGNC Symbol;Acc:HGNC:6656]	6511.14	6396.26	6340.27	10081.9	10238.2	9446.06	8094.72	-0.627927	0.0521228	-12.0471	2.00945e-33	5.04824e-32	-0.61939	0.0514133
ENSG00000224223	VSTM2A-OT1	lncRNA	VSTM2A overlapping transcript 1 [Source:HGNC Symbol;Acc:HGNC:50770]	1010.61	1111.82	1137.27	514.517	539.056	523.067	747.344	1.05144	0.0872908	12.0453	2.054e-33	5.15572e-32	1.01321	0.0839814
ENSG00000166582	CENPV	protein_coding	centromere protein V [Source:HGNC Symbol;Acc:HGNC:29920]	10864.9	10984.7	11121.7	8713.92	8757.74	8915.28	9724.63	0.320617	0.0266352	12.0374	2.26044e-33	5.66901e-32	0.319474	0.0265395
ENSG00000133101	CCNA1	protein_coding	cyclin A1 [Source:HGNC Symbol;Acc:HGNC:1577]	2350.89	2610.78	2585.32	1611.33	1761.56	1586.73	2216.4	0.615341	0.0511267	12.0356	2.30902e-33	5.78587e-32	0.60708	0.0504428
ENSG00000184271	POU6F1	protein_coding	POU class 6 homeobox 1 [Source:HGNC Symbol;Acc:HGNC:9224]	2314.14	2135.39	2163.75	1469.61	1509.36	1506.8	1878.17	0.560502	0.0465747	12.0345	2.34109e-33	5.86119e-32	0.554361	0.0460585
ENSG00000010219	DYRK4	protein_coding	dual specificity tyrosine phosphorylation regulated kinase 4 [Source:HGNC Symbol;Acc:HGNC:3095]	318.856	300.014	327.455	727.101	671.895	707.473	518.285	-1.15768	0.0964255	-12.0059	3.30647e-33	8.271e-32	-1.10535	0.0919007
ENSG00000124587	PEX6	protein_coding	peroxisomal biogenesis factor 6 [Source:HGNC Symbol;Acc:HGNC:8859]	2412.5	2229.15	2322.57	1413.12	1526.68	1484.36	1849.32	0.658048	0.0548246	12.0028	3.43578e-33	8.58708e-32	0.648243	0.053993
ENSG00000172379	ARNT2	protein_coding	aryl hydrocarbon receptor nuclear translocator 2 [Source:HGNC Symbol;Acc:HGNC:16876]	38876.6	38069.8	37797.5	30868.9	30227.6	30944.4	34098.9	0.317559	0.0264575	12.0026	3.44124e-33	8.59335e-32	0.316437	0.0263638
ENSG00000119771	KLHL29	protein_coding	kelch like family member 29 [Source:HGNC Symbol;Acc:HGNC:29404]	6981.32	7084.53	6441.25	4805.24	5109.48	4972.65	5862.15	0.463609	0.0386434	11.9971	3.67979e-33	9.18118e-32	0.460128	0.0383518
ENSG00000183023	SLC8A1	protein_coding	solute carrier family 8 member A1 [Source:HGNC Symbol;Acc:HGNC:11068]	13554.1	13485.2	13565.8	9270.54	9202.46	8536.65	11068.5	0.589307	0.0491302	11.9948	3.78275e-33	9.43e-32	0.58219	0.0485351
ENSG00000167081	PBX3	protein_coding	PBX homeobox 3 [Source:HGNC Symbol;Acc:HGNC:8634]	11174	10668.1	11798.2	8461.28	8520.94	8377.49	9465.63	0.40864	0.0340734	11.9929	3.86948e-33	9.63795e-32	0.406266	0.0338739
ENSG00000173376	NDNF	protein_coding	neuron derived neurotrophic factor [Source:HGNC Symbol;Acc:HGNC:26256]	584.749	617.676	521.574	254.691	194.445	214.556	355.093	1.36168	0.113542	11.9927	3.87926e-33	9.65404e-32	1.28146	0.10629
ENSG00000141179	PCTP	protein_coding	phosphatidylcholine transfer protein [Source:HGNC Symbol;Acc:HGNC:8752]	1662.37	1680.96	1845.12	2665.01	2764.59	2538.91	2219.64	-0.613006	0.0511288	-11.9895	4.03504e-33	1.00332e-31	-0.604956	0.0504535
ENSG00000109452	INPP4B	protein_coding	inositol polyphosphate-4-phosphatase type II B [Source:HGNC Symbol;Acc:HGNC:6075]	1581.31	1462.57	1542.17	836.988	797.033	934.65	1201.31	0.823351	0.0686882	11.9868	4.16759e-33	1.03539e-31	0.804107	0.0670484
ENSG00000227888	FAM66A	lncRNA	family with sequence similarity 66 member A [Source:HGNC Symbol;Acc:HGNC:30444]	151.321	124.638	99.0207	419.008	363.863	403.169	257.846	-1.67367	0.139744	-11.9767	4.70925e-33	1.16896e-31	-1.52357	0.126216
ENSG00000286656		lncRNA	novel transcript	122.138	178.685	173.531	7.18886	13.4764	9.11511	91.2885	4.08467	0.341145	11.9734	4.89805e-33	1.21479e-31	2.73917	0.195664
ENSG00000180440	SERTM1	protein_coding	serine rich and transmembrane domain containing 1 [Source:HGNC Symbol;Acc:HGNC:33792]	321.018	293.396	263.728	74.9695	67.382	84.1395	225.879	1.9232	0.160721	11.9661	5.34846e-33	1.32537e-31	1.685	0.139298
ENSG00000117632	STMN1	protein_coding	stathmin 1 [Source:HGNC Symbol;Acc:HGNC:6510]	245946	246330	258169	204074	202111	199463	226254	0.309305	0.0258586	11.9614	5.6614e-33	1.40173e-31	0.308259	0.0257712
ENSG00000091664	SLC17A6	protein_coding	solute carrier family 17 member 6 [Source:HGNC Symbol;Acc:HGNC:16703]	44408.5	45720.2	49979	34073.1	34657.5	33383.1	40443.8	0.456735	0.0381897	11.9596	5.78226e-33	1.43044e-31	0.45338	0.0379091
ENSG00000236397	DDX11L2	unprocessed_pseudogene	DEAD/H-box helicase 11 like 2 (pseudogene) [Source:HGNC Symbol;Acc:HGNC:37103]	18.3747	19.8539	14.706	177.667	167.492	190.716	102.012	-3.35288	0.280386	-11.9581	5.88883e-33	1.45556e-31	-2.41331	0.18806
ENSG00000161642	ZNF385A	protein_coding	zinc finger protein 385A [Source:HGNC Symbol;Acc:HGNC:17521]	1770.46	1808.91	1921.59	3115.86	2855.07	2905.62	2407.99	-0.691355	0.0578192	-11.9572	5.95453e-33	1.47055e-31	-0.67982	0.0568485
ENSG00000143367	TUFT1	protein_coding	tuftelin 1 [Source:HGNC Symbol;Acc:HGNC:12422]	4120.27	3989.53	4208.87	2781.06	2575.92	2993.96	3414.06	0.551829	0.0461616	11.9543	6.16632e-33	1.52157e-31	0.545959	0.045665
ENSG00000177700	POLR2L	protein_coding	RNA polymerase II, I and III subunit L [Source:HGNC Symbol;Acc:HGNC:9199]	3255.57	3252.73	2946.11	5457.37	4907.34	5143.73	4255.91	-0.715955	0.0599137	-11.9498	6.51055e-33	1.60515e-31	-0.703125	0.0588376
ENSG00000070501	POLB	protein_coding	DNA polymerase beta [Source:HGNC Symbol;Acc:HGNC:9174]	7388.81	7394.47	7667.73	5677.14	5812.18	5692.04	6540.73	0.387676	0.0324452	11.9486	6.60099e-33	1.62607e-31	0.38562	0.0322723
ENSG00000164099	PRSS12	protein_coding	serine protease 12 [Source:HGNC Symbol;Acc:HGNC:9477]	2981.03	2892.05	3359.84	4926.42	4545.4	4835.92	3476.58	-0.633409	0.0530257	-11.9453	6.86893e-33	1.69064e-31	-0.624641	0.0522842
ENSG00000147251	DOCK11	protein_coding	dedicator of cytokinesis 11 [Source:HGNC Symbol;Acc:HGNC:23483]	6410.62	6277.13	6770.66	9184.28	8813.57	9242.73	7704.91	-0.48645	0.0407377	-11.941	7.2319e-33	1.77847e-31	-0.482393	0.0403972
ENSG00000179314	WSCD1	protein_coding	WSC domain containing 1 [Source:HGNC Symbol;Acc:HGNC:29060]	4172.15	4201.3	4263.77	3031.64	3226.64	3055.67	3720.59	0.445594	0.0373551	11.9286	8.39836e-33	2.06359e-31	0.44243	0.0370896
ENSG00000198739	LRRTM3	protein_coding	leucine rich repeat transmembrane neuronal 3 [Source:HGNC Symbol;Acc:HGNC:19410]	4322.39	4346.9	5315.74	2736.9	2554.74	2536.11	3304.76	0.837284	0.0702256	11.9228	9.00574e-33	2.21096e-31	0.817111	0.0685098
ENSG00000281406	BLACAT1	protein_coding	BLACAT1 overlapping LEMD1 locus [Source:HGNC Symbol;Acc:HGNC:48597]	2322.78	2058.19	2031.39	3301.74	3919.71	3488.99	2866.13	-0.735805	0.0617267	-11.9204	9.27022e-33	2.27398e-31	-0.721824	0.0605502
ENSG00000172602	RND1	protein_coding	Rho family GTPase 1 [Source:HGNC Symbol;Acc:HGNC:18314]	497.199	529.437	545.104	180.748	229.099	192.82	369.006	1.40696	0.118079	11.9154	9.84151e-33	2.41208e-31	1.3137	0.109788
ENSG00000083535	PIBF1	protein_coding	progesterone immunomodulatory binding factor 1 [Source:HGNC Symbol;Acc:HGNC:23352]	3028.59	3021.1	3352	2105.31	2098.47	2131.53	2604.15	0.569188	0.047782	11.9122	1.02242e-32	2.50377e-31	0.56269	0.0472301
ENSG00000167508	MVD	protein_coding	mevalonate diphosphate decarboxylase [Source:HGNC Symbol;Acc:HGNC:7529]	22762	22573.9	21617.9	15242.4	16756.9	15619.8	21431.6	0.492876	0.0413783	11.9114	1.03178e-32	2.52456e-31	0.488591	0.0410206
ENSG00000139618	BRCA2	protein_coding	BRCA2 DNA repair associated [Source:HGNC Symbol;Acc:HGNC:1101]	1006.29	1008.14	1015.7	1618.52	1490.11	1731.17	1410.5	-0.686885	0.0577122	-11.9019	1.15697e-32	2.8285e-31	-0.675288	0.0567293
ENSG00000182768	NGRN	protein_coding	neugrin, neurite outgrowth associated [Source:HGNC Symbol;Acc:HGNC:18077]	16735.1	16430.2	17758	12606.2	12638.9	13136.3	15046.7	0.407244	0.0342242	11.8993	1.1931e-32	2.91438e-31	0.404836	0.0340216
ENSG00000144283	PKP4	protein_coding	plakophilin 4 [Source:HGNC Symbol;Acc:HGNC:9026]	7463.39	7406.6	7713.81	9387.62	9404.61	9901.12	8560.25	-0.347323	0.0292178	-11.8874	1.37641e-32	3.35935e-31	-0.345825	0.0290915
ENSG00000139292	LGR5	protein_coding	leucine rich repeat containing G protein-coupled receptor 5 [Source:HGNC Symbol;Acc:HGNC:4504]	112.41	145.595	134.315	384.09	390.816	428.41	282.269	-1.62187	0.136488	-11.8829	1.4532e-32	3.54378e-31	-1.48083	0.123788
ENSG00000065485	PDIA5	protein_coding	protein disulfide isomerase family A member 5 [Source:HGNC Symbol;Acc:HGNC:24811]	853.885	877.983	906.873	1502.47	1430.42	1516.61	1262.09	-0.757535	0.0638405	-11.866	1.77662e-32	4.32885e-31	-0.741935	0.0625142
ENSG00000188916	INSYN2A	protein_coding	inhibitory synaptic factor 2A [Source:HGNC Symbol;Acc:HGNC:33859]	2179.03	2368.13	2356.89	1459.34	1467	1468.23	1844.29	0.651937	0.0549637	11.8612	1.88219e-32	4.58225e-31	0.642176	0.0541259
ENSG00000124493	GRM4	protein_coding	glutamate metabotropic receptor 4 [Source:HGNC Symbol;Acc:HGNC:4596]	3542	3363.03	2995.13	5315.64	5650.46	5467.67	4299.28	-0.730737	0.0616203	-11.8587	1.93935e-32	4.71746e-31	-0.716946	0.0604536
ENSG00000196436	NPIPB15	protein_coding	nuclear pore complex interacting protein family member B15 [Source:HGNC Symbol;Acc:HGNC:34409]	3.2426	0	2.94121	295.77	371.564	282.569	163.545	-7.21972	0.608951	-11.856	2.00354e-32	4.86953e-31	-4.11689	0.187912
ENSG00000145908	ZNF300	protein_coding	zinc finger protein 300 [Source:HGNC Symbol;Acc:HGNC:13091]	2314.14	2336.14	2173.55	3621.13	3732.96	3782.77	3062.65	-0.707199	0.0596535	-11.8551	2.02455e-32	4.9165e-31	-0.694617	0.058589
ENSG00000145349	CAMK2D	protein_coding	calcium/calmodulin dependent protein kinase II delta [Source:HGNC Symbol;Acc:HGNC:1462]	7325.04	7135.26	7711.85	10643.6	9874.36	10239.1	8668.32	-0.473166	0.0399338	-11.8488	2.18397e-32	5.29922e-31	-0.469375	0.0396132
ENSG00000168394	TAP1	protein_coding	transporter 1, ATP binding cassette subfamily B member [Source:HGNC Symbol;Acc:HGNC:43]	362.09	330.898	347.063	886.283	814.36	856.821	543.007	-1.30068	0.109865	-11.8388	2.45875e-32	5.96098e-31	-1.22769	0.103433
ENSG00000162989	KCNJ3	protein_coding	potassium inwardly rectifying channel subfamily J member 3 [Source:HGNC Symbol;Acc:HGNC:6264]	5985.84	5999.18	6127.52	4342.07	4349.03	3838.16	4901.28	0.536547	0.0453283	11.8369	2.51526e-32	6.09292e-31	0.531054	0.04486
ENSG00000148229	POLE3	protein_coding	DNA polymerase epsilon 3, accessory subunit [Source:HGNC Symbol;Acc:HGNC:13546]	5457.3	5210.54	5565.75	3871.71	3756.07	3988.91	4648.27	0.479555	0.0405222	11.8344	2.5924e-32	6.27457e-31	0.475594	0.0401855
ENSG00000130147	SH3BP4	protein_coding	SH3 domain binding protein 4 [Source:HGNC Symbol;Acc:HGNC:10826]	2997.24	2942.79	3175.53	1866.02	1948.3	1971.67	2429.56	0.656135	0.0554619	11.8304	2.71963e-32	6.57704e-31	0.646112	0.0546037
ENSG00000119547	ONECUT2	protein_coding	one cut homeobox 2 [Source:HGNC Symbol;Acc:HGNC:8139]	158513	151439	147722	86882.4	87692.9	81193.9	118265	0.83954	0.0710039	11.8239	2.93845e-32	7.10033e-31	0.818601	0.0692325
ENSG00000116962	NID1	protein_coding	nidogen 1 [Source:HGNC Symbol;Acc:HGNC:7821]	426.943	362.885	384.318	763.046	720.025	840.694	608.681	-0.996686	0.084339	-11.8176	3.16508e-32	7.6416e-31	-0.96154	0.0812762
ENSG00000223496	EXOSC6	protein_coding	exosome component 6 [Source:HGNC Symbol;Acc:HGNC:19055]	5242.21	4811.26	4973.58	7350.09	7542.94	7359.4	6058.88	-0.565707	0.047895	-11.8114	3.40896e-32	8.22358e-31	-0.559209	0.0473436
ENSG00000182636	NDN	protein_coding	necdin, MAGE family member [Source:HGNC Symbol;Acc:HGNC:7675]	17004.2	16903.4	18293.3	13559.2	13139.5	13653	15252.9	0.370445	0.0313644	11.811	3.42442e-32	8.25405e-31	0.368609	0.0312084
ENSG00000162951	LRRTM1	protein_coding	leucine rich repeat transmembrane neuronal 1 [Source:HGNC Symbol;Acc:HGNC:19408]	3043.72	2830.28	3317.68	1844.45	1703.8	1848.26	2400.3	0.764401	0.0647543	11.8046	3.69372e-32	8.8958e-31	0.748521	0.0633946
ENSG00000183273	CCDC60	protein_coding	coiled-coil domain containing 60 [Source:HGNC Symbol;Acc:HGNC:28610]	114.572	104.784	117.648	316.31	298.406	348.478	237.424	-1.52713	0.129375	-11.8039	3.72524e-32	8.96428e-31	-1.40429	0.118045
ENSG00000198216	CACNA1E	protein_coding	calcium voltage-gated channel subunit alpha1 E [Source:HGNC Symbol;Acc:HGNC:1392]	24367.1	23514.7	22382.6	16246.8	16993.7	16107.8	21019.2	0.510494	0.0432571	11.8014	3.83925e-32	9.231e-31	0.505676	0.0428495
ENSG00000119698	PPP4R4	protein_coding	protein phosphatase 4 regulatory subunit 4 [Source:HGNC Symbol;Acc:HGNC:23788]	465.854	539.364	523.535	229.016	198.296	232.786	379.499	1.19001	0.100864	11.7982	3.98808e-32	9.58094e-31	1.13077	0.0955368
ENSG00000166900	STX3	protein_coding	syntaxin 3 [Source:HGNC Symbol;Acc:HGNC:11438]	2819.98	2950.51	2859.84	3953.87	4233.52	3889.35	3620.9	-0.479307	0.0406518	-11.7906	4.36675e-32	1.0482e-30	-0.475279	0.0403101
ENSG00000064651	SLC12A2	protein_coding	solute carrier family 12 member 2 [Source:HGNC Symbol;Acc:HGNC:10911]	4034.88	4064.53	4473.58	6824.28	6418.62	6658.94	5449.09	-0.663153	0.0562484	-11.7897	4.40979e-32	1.05766e-30	-0.652673	0.0553575
ENSG00000123454	DBH	protein_coding	dopamine beta-hydroxylase [Source:HGNC Symbol;Acc:HGNC:2689]	126.461	93.7544	109.805	340.957	354.237	345.673	235.189	-1.6542	0.140321	-11.7887	4.46416e-32	1.06982e-30	-1.50231	0.12638
ENSG00000186469	GNG2	protein_coding	G protein subunit gamma 2 [Source:HGNC Symbol;Acc:HGNC:4404]	157226	159220	166442	127539	124266	124880	142015	0.358308	0.0303996	11.7866	4.57502e-32	1.09548e-30	0.356636	0.0302577
ENSG00000151615	POU4F2	protein_coding	POU class 4 homeobox 2 [Source:HGNC Symbol;Acc:HGNC:9219]	2030.95	1977.67	2174.53	1227.24	1047.31	1095.22	1455.67	0.871579	0.0739492	11.7862	4.59844e-32	1.10019e-30	0.848574	0.0719436
ENSG00000123901	GPR83	protein_coding	G protein-coupled receptor 83 [Source:HGNC Symbol;Acc:HGNC:4523]	9708.35	9215.51	10400.1	14388	15187.9	14671.8	11866.8	-0.592813	0.0503325	-11.7779	5.07128e-32	1.21232e-30	-0.5853	0.0496937
ENSG00000156486	KCNS2	protein_coding	potassium voltage-gated channel modifier subfamily S member 2 [Source:HGNC Symbol;Acc:HGNC:6301]	980.346	1047.84	1215.7	1871.16	1884.77	1774.64	1502.25	-0.764963	0.064957	-11.7764	5.16218e-32	1.23304e-30	-0.748851	0.0635769
ENSG00000152952	PLOD2	protein_coding	procollagen-lysine,2-oxoglutarate 5-dioxygenase 2 [Source:HGNC Symbol;Acc:HGNC:9082]	800.923	751.138	866.676	1411.07	1393.85	1432.48	1115.19	-0.809123	0.0687181	-11.7745	5.28205e-32	1.26063e-30	-0.790206	0.067085
ENSG00000046653	GPM6B	protein_coding	glycoprotein M6B [Source:HGNC Symbol;Acc:HGNC:4461]	19183.2	18980.3	20497.3	25552.3	25653.3	25797.9	22655.2	-0.39241	0.0333837	-11.7545	6.69443e-32	1.59641e-30	-0.390203	0.0331959
ENSG00000226200	SGMS1-AS1	lncRNA	SGMS1 antisense RNA 1 [Source:HGNC Symbol;Acc:HGNC:49683]	1320.82	1364.4	1100.01	605.918	583.336	577.758	1012.83	1.09806	0.0934372	11.7518	6.91036e-32	1.64655e-30	1.05066	0.089361
ENSG00000127824	TUBA4A	protein_coding	tubulin alpha 4a [Source:HGNC Symbol;Acc:HGNC:12407]	734.99	716.946	815.695	1308.37	1617.17	1456.31	1283.11	-0.942366	0.0802235	-11.7468	7.33741e-32	1.74688e-30	-0.911766	0.0776154
ENSG00000137713	PPP2R1B	protein_coding	protein phosphatase 2 scaffold subunit Abeta [Source:HGNC Symbol;Acc:HGNC:9303]	7198.58	7149.6	7840.28	10261.6	10201.6	10059.6	8698.7	-0.459412	0.0391133	-11.7457	7.43132e-32	1.76779e-30	-0.455876	0.0388118
ENSG00000130021	PUDP	protein_coding	pseudouridine 5'-phosphatase [Source:HGNC Symbol;Acc:HGNC:16818]	5442.17	5805.05	5872.61	7671.54	7904.88	7949.78	6745.42	-0.458297	0.0390254	-11.7436	7.62088e-32	1.8114e-30	-0.454784	0.0387257
ENSG00000116574	RHOU	protein_coding	ras homolog family member U [Source:HGNC Symbol;Acc:HGNC:17794]	7092.65	7270.93	7255.96	9265.41	8965.66	9080.06	7871.52	-0.338112	0.0287964	-11.7415	7.81169e-32	1.85525e-30	-0.336702	0.028676
ENSG00000103489	XYLT1	protein_coding	xylosyltransferase 1 [Source:HGNC Symbol;Acc:HGNC:15516]	2515.18	2487.25	2362.77	3598.54	3517.34	3517.73	2993.75	-0.530684	0.0452421	-11.7299	8.95999e-32	2.12623e-30	-0.525235	0.0447752
ENSG00000175161	CADM2	protein_coding	cell adhesion molecule 2 [Source:HGNC Symbol;Acc:HGNC:29849]	25372.3	25022.5	25835.6	18301.8	17850.5	17491.2	20950.7	0.507107	0.0432439	11.7267	9.30595e-32	2.20653e-30	0.502351	0.0428373
ENSG00000135905	DOCK10	protein_coding	dedicator of cytokinesis 10 [Source:HGNC Symbol;Acc:HGNC:23479]	994.398	918.793	998.05	1785.92	1497.81	1696.11	1324.97	-0.782116	0.0667115	-11.7238	9.62061e-32	2.27928e-30	-0.764817	0.0652172
ENSG00000213468	FIRRE	lncRNA	firre intergenic repeating RNA element [Source:HGNC Symbol;Acc:HGNC:49627]	2524.91	2479.53	2388.26	3825.5	4017.89	3690.92	3218.28	-0.638918	0.0545032	-11.7226	9.76575e-32	2.31178e-30	-0.629394	0.0536891
ENSG00000198865	CCDC152	protein_coding	coiled-coil domain containing 152 [Source:HGNC Symbol;Acc:HGNC:34438]	969.538	925.411	1056.87	498.085	452.422	468.377	716.943	1.05325	0.0898816	11.7182	1.02835e-31	2.43237e-30	1.01192	0.0862408
ENSG00000112186	CAP2	protein_coding	cyclase associated actin cytoskeleton regulatory protein 2 [Source:HGNC Symbol;Acc:HGNC:20039]	7760.63	8029.79	8925.59	11739.4	11616.7	11658.2	9497.92	-0.502223	0.0428882	-11.71	1.13229e-31	2.67606e-30	-0.497594	0.0424921
ENSG00000115353	TACR1	protein_coding	tachykinin receptor 1 [Source:HGNC Symbol;Acc:HGNC:11526]	436.67	519.51	580.399	193.072	138.614	163.371	297.16	1.61537	0.137952	11.7097	1.13705e-31	2.68512e-30	1.47921	0.125301
ENSG00000163710	PCOLCE2	protein_coding	procollagen C-endopeptidase enhancer 2 [Source:HGNC Symbol;Acc:HGNC:8739]	1286.23	1410.73	1403.94	1990.29	2071.52	1993.41	1599.83	-0.558024	0.0477573	-11.6846	1.52847e-31	3.60652e-30	-0.551752	0.0472109
ENSG00000054965	FAM168A	protein_coding	family with sequence similarity 168 member A [Source:HGNC Symbol;Acc:HGNC:28999]	20633.8	20788.1	20255.1	17042.7	17068.8	16787.9	18569.8	0.277577	0.0237665	11.6793	1.6261e-31	3.83378e-30	0.276785	0.0236986
ENSG00000108960	MMD	protein_coding	monocyte to macrophage differentiation associated [Source:HGNC Symbol;Acc:HGNC:7153]	20954.8	20815.7	21932.6	28505.9	29016.6	28617.3	25216.1	-0.435057	0.03727	-11.6731	1.74879e-31	4.1197e-30	-0.432011	0.037009
ENSG00000108559	NUP88	protein_coding	nucleoporin 88 [Source:HGNC Symbol;Acc:HGNC:8067]	4558.02	4694.34	4688.29	6350.84	6025.88	6274.7	5347.72	-0.42229	0.0361846	-11.6705	1.80457e-31	4.24766e-30	-0.419512	0.0359456
ENSG00000116791	CRYZ	protein_coding	crystallin zeta [Source:HGNC Symbol;Acc:HGNC:2419]	764.173	716.946	872.559	1465.5	1363.04	1486.46	1116.14	-0.877351	0.0751778	-11.6704	1.80663e-31	4.24907e-30	-0.852918	0.0730513
ENSG00000067182	TNFRSF1A	protein_coding	TNF receptor superfamily member 1A [Source:HGNC Symbol;Acc:HGNC:11916]	2849.17	2833.59	2898.07	3737.18	4019.82	3825.54	3453.75	-0.427811	0.0366625	-11.6689	1.83793e-31	4.31921e-30	-0.424892	0.0364119
ENSG00000134343	ANO3	protein_coding	anoctamin 3 [Source:HGNC Symbol;Acc:HGNC:14004]	137.27	142.286	160.786	385.117	410.068	398.26	269.062	-1.43262	0.122848	-11.6617	2e-31	4.69628e-30	-1.33131	0.113479
ENSG00000143153	ATP1B1	protein_coding	ATPase Na+/K+ transporting subunit beta 1 [Source:HGNC Symbol;Acc:HGNC:804]	30186.5	30498.9	32665.1	23461.3	23287.2	24180.3	27519.2	0.395881	0.03396	11.6573	2.10656e-31	4.94253e-30	0.393578	0.0337622
ENSG00000233251		lncRNA	novel transcript, antisense to CCDC85A	652.844	568.041	648.046	288.581	311.883	292.385	484.17	1.07566	0.092368	11.6453	2.42356e-31	5.6817e-30	1.03006	0.0882985
ENSG00000282164	PEG13	lncRNA	paternally expressed 13 [Source:HGNC Symbol;Acc:HGNC:19969]	1853.69	1897.15	2078.45	1185.13	1201.33	1171.64	1582.11	0.71497	0.0614186	11.6409	2.55234e-31	5.97879e-30	0.701502	0.0602469
ENSG00000137343	ATAT1	protein_coding	alpha tubulin acetyltransferase 1 [Source:HGNC Symbol;Acc:HGNC:21186]	36831.6	37001	36916.1	29168.3	29049.4	28819.2	32103.3	0.347677	0.0299144	11.6224	3.17027e-31	7.42031e-30	0.346109	0.0297791
ENSG00000090975	PITPNM2	protein_coding	phosphatidylinositol transfer protein membrane associated 2 [Source:HGNC Symbol;Acc:HGNC:21044]	10269.3	10239.1	10095.2	12338.1	12789.1	12783.6	11730.9	-0.308579	0.026564	-11.6165	3.39886e-31	7.94896e-30	-0.307476	0.0264689
ENSG00000157985	AGAP1	protein_coding	ArfGAP with GTPase domain, ankyrin repeat and PH domain 1 [Source:HGNC Symbol;Acc:HGNC:16922]	50230.1	48657.4	47834.8	37208.5	36811.8	38061.9	43214.5	0.388201	0.0334434	11.6077	3.76593e-31	8.80036e-30	0.386011	0.0332546
ENSG00000128655	PDE11A	protein_coding	phosphodiesterase 11A [Source:HGNC Symbol;Acc:HGNC:8773]	567.455	579.071	519.614	239.286	232.949	204.739	370.657	1.31066	0.112974	11.6014	4.05243e-31	9.46229e-30	1.23222	0.105777
ENSG00000131979	GCH1	protein_coding	GTP cyclohydrolase 1 [Source:HGNC Symbol;Acc:HGNC:4193]	2924.83	2959.33	3370.63	4532.06	4643.58	4527.41	3909.68	-0.564232	0.0486379	-11.6007	4.08944e-31	9.54104e-30	-0.557518	0.048058
ENSG00000197724	PHF2	protein_coding	PHD finger protein 2 [Source:HGNC Symbol;Acc:HGNC:8920]	8738.81	8521.73	8067.74	6324.14	6572.64	6297.14	7318.11	0.402134	0.0346743	11.5974	4.24578e-31	9.89788e-30	0.399702	0.0344637
ENSG00000139537	CCDC65	protein_coding	coiled-coil domain containing 65 [Source:HGNC Symbol;Acc:HGNC:29937]	404.244	462.154	461.77	184.856	182.894	171.785	315.177	1.30753	0.11275	11.5967	4.28125e-31	9.97258e-30	1.22796	0.105398
ENSG00000157851	DPYSL5	protein_coding	dihydropyrimidinase like 5 [Source:HGNC Symbol;Acc:HGNC:20637]	141198	138855	139259	110025	109611	110686	124940	0.344109	0.0296764	11.5954	4.3487e-31	1.01216e-29	0.342579	0.0295443
ENSG00000166482	MFAP4	protein_coding	microfibril associated protein 4 [Source:HGNC Symbol;Acc:HGNC:7035]	1420.26	1490.14	1462.76	2449.35	2250.56	2506.66	2004.65	-0.725633	0.0625881	-11.5938	4.43068e-31	1.03042e-29	-0.711429	0.0613555
ENSG00000225889		lncRNA	novel transcript, antisense to PELI1	595.558	626.5	539.222	1020.82	1033.83	1010.38	811.08	-0.799393	0.06915	-11.5603	6.54979e-31	1.52203e-29	-0.780436	0.0674714
ENSG00000267784		lncRNA	novel transcript, antisense to titin	97.278	82.7245	82.3538	306.04	413.918	302.201	218.509	-1.94383	0.168195	-11.557	6.80319e-31	1.57965e-29	-1.69826	0.145403
ENSG00000156298	TSPAN7	protein_coding	tetraspanin 7 [Source:HGNC Symbol;Acc:HGNC:11854]	18149.9	18480.7	18319.8	13720.4	13407.1	13586.4	14645.6	0.432226	0.0374191	11.551	7.30086e-31	1.69386e-29	0.429205	0.0371556
ENSG00000145979	TBC1D7	protein_coding	TBC1 domain family member 7 [Source:HGNC Symbol;Acc:HGNC:21066]	4479.11	4456.09	4730.44	3216.5	3188.13	3088.62	3888.64	0.527341	0.0456693	11.5469	7.65041e-31	1.77354e-29	0.521804	0.0451879
ENSG00000165300	SLITRK5	protein_coding	SLIT and NTRK like family member 5 [Source:HGNC Symbol;Acc:HGNC:20295]	6508.98	6365.37	6682.43	4858.64	4930.44	4865.37	5528.2	0.417477	0.0361631	11.5443	7.89006e-31	1.82764e-29	0.41475	0.0359245
ENSG00000100814	CCNB1IP1	protein_coding	cyclin B1 interacting protein 1 [Source:HGNC Symbol;Acc:HGNC:19437]	3054.53	3312.29	3043.17	4460.17	4372.13	4608.74	3694.83	-0.517113	0.0448089	-11.5404	8.25237e-31	1.91005e-29	-0.511927	0.044357
ENSG00000164853	UNCX	protein_coding	UNC homeobox [Source:HGNC Symbol;Acc:HGNC:33194]	7068.87	7178.28	6802.04	4373.9	4647.44	4647.31	5948.8	0.623265	0.0540289	11.5358	8.7103e-31	2.01444e-29	0.614129	0.0532366
ENSG00000077097	TOP2B	protein_coding	DNA topoisomerase II beta [Source:HGNC Symbol;Acc:HGNC:11990]	52025.4	51922.3	52714.3	42391.7	40346.4	41011.7	46394.4	0.339924	0.0294717	11.5339	8.89844e-31	2.05632e-29	0.338434	0.0293423
ENSG00000133030	MPRIP	protein_coding	myosin phosphatase Rho interacting protein [Source:HGNC Symbol;Acc:HGNC:30321]	47557.1	47264.4	46120.1	57506.7	59088.3	58730.8	53471.6	-0.314854	0.0273168	-11.526	9.75269e-31	2.25194e-29	-0.313666	0.0272137
ENSG00000089472	HEPH	protein_coding	hephaestin [Source:HGNC Symbol;Acc:HGNC:4866]	701.483	640.839	623.536	260.853	190.595	253.821	453.052	1.45225	0.125998	11.526	9.76093e-31	2.25205e-29	1.34422	0.116207
ENSG00000026025	VIM	protein_coding	vimentin [Source:HGNC Symbol;Acc:HGNC:12692]	68079.5	68919.4	74121.4	106381	99402	101737	77205	-0.542659	0.0470924	-11.5233	1.00703e-30	2.32159e-29	-0.536632	0.0465686
ENSG00000251573	LINC02106	lncRNA	long intergenic non-protein coding RNA 2106 [Source:HGNC Symbol;Acc:HGNC:52961]	583.668	548.188	590.203	1274.48	1110.84	1106.43	845.669	-1.02082	0.0886573	-11.5143	1.11827e-30	2.57601e-29	-0.98193	0.0852081
ENSG00000140807	NKD1	protein_coding	NKD inhibitor of WNT signaling pathway 1 [Source:HGNC Symbol;Acc:HGNC:17045]	2488.16	2466.29	2563.75	3889.17	3717.56	3925.81	3186.19	-0.619172	0.0537802	-11.513	1.13451e-30	2.61135e-29	-0.610218	0.0529991
ENSG00000009413	REV3L	protein_coding	REV3 like, DNA directed polymerase zeta catalytic subunit [Source:HGNC Symbol;Acc:HGNC:9968]	16743.7	16151.1	16852.1	12339.2	12099.9	12071.2	14173.3	0.446289	0.0388005	11.5021	1.28705e-30	2.96012e-29	0.442911	0.0385061
ENSG00000145703	IQGAP2	protein_coding	IQ motif containing GTPase activating protein 2 [Source:HGNC Symbol;Acc:HGNC:6111]	248.599	199.642	240.199	569.974	567.934	572.85	375.675	-1.31226	0.114189	-11.492	1.44694e-30	3.32521e-29	-1.23239	0.10686
ENSG00000164542	KIAA0895	protein_coding	KIAA0895 [Source:HGNC Symbol;Acc:HGNC:22206]	6729.48	6892.6	7116.74	5399.86	5167.24	5450.84	6278.16	0.369117	0.0321393	11.4849	1.57095e-30	3.60737e-29	0.36718	0.0319706
ENSG00000175906	ARL4D	protein_coding	ADP ribosylation factor like GTPase 4D [Source:HGNC Symbol;Acc:HGNC:656]	1088.43	1097.48	1100.01	660.348	619.915	688.542	909.472	0.726089	0.0632552	11.4787	1.68781e-30	3.87264e-29	0.711461	0.0619518
ENSG00000266709		lncRNA	novel transcript	2687.04	2644.98	2454.93	3746.42	3835	3772.25	3418.4	-0.543711	0.0473807	-11.4754	1.75426e-30	4.02195e-29	-0.537517	0.046841
ENSG00000090097	PCBP4	protein_coding	poly(rC) binding protein 4 [Source:HGNC Symbol;Acc:HGNC:8652]	36030.7	35397.3	35244.5	46029.2	48126.2	48613.7	42703.1	-0.420477	0.0366447	-11.4744	1.7735e-30	4.06286e-29	-0.417629	0.0363965
ENSG00000164588	HCN1	protein_coding	hyperpolarization activated cyclic nucleotide gated potassium channel 1 [Source:HGNC Symbol;Acc:HGNC:4845]	2801.61	2793.88	2770.62	3947.71	4183.46	4030.28	3368.74	-0.537573	0.0469085	-11.46	2.09443e-30	4.79072e-29	-0.531646	0.0463894
ENSG00000183092	BEGAIN	protein_coding	brain enriched guanylate kinase associated [Source:HGNC Symbol;Acc:HGNC:24163]	3249.09	3371.85	3161.8	4441.69	4986.27	4652.21	4054.27	-0.521856	0.0455371	-11.46	2.09451e-30	4.79072e-29	-0.516401	0.0450606
ENSG00000111913	RIPOR2	protein_coding	RHO family interacting cell polarization regulator 2 [Source:HGNC Symbol;Acc:HGNC:13872]	5805.34	5688.14	6266.74	4345.15	3985.17	4174.72	4878.5	0.503639	0.0439604	11.4566	2.17777e-30	4.97725e-29	0.498791	0.0435329
ENSG00000050344	NFE2L3	protein_coding	NFE2 like bZIP transcription factor 3 [Source:HGNC Symbol;Acc:HGNC:7783]	2692.44	2670.35	2899.05	1955.37	1765.41	1828.63	2370.23	0.570634	0.0498298	11.4517	2.30658e-30	5.2675e-29	0.563472	0.0492011
ENSG00000198689	SLC9A6	protein_coding	solute carrier family 9 member A6 [Source:HGNC Symbol;Acc:HGNC:11079]	16216.2	16105.9	17912	12245.7	11270.1	11440.9	14002.2	0.522643	0.0456409	11.4512	2.31958e-30	5.29305e-29	0.517184	0.0451631
ENSG00000072736	NFATC3	protein_coding	nuclear factor of activated T cells 3 [Source:HGNC Symbol;Acc:HGNC:7777]	1546.72	1504.48	1518.64	2233.68	2225.53	2279.48	1873.45	-0.561987	0.0490805	-11.4503	2.3431e-30	5.34252e-29	-0.555216	0.0484833
ENSG00000138767	CNOT6L	protein_coding	CCR4-NOT transcription complex subunit 6 like [Source:HGNC Symbol;Acc:HGNC:18042]	3329.07	3189.86	3251.02	2279.89	2181.25	2264.05	2718.14	0.535653	0.0467824	11.4499	2.35405e-30	5.36329e-29	0.529802	0.0462651
ENSG00000147459	DOCK5	protein_coding	dedicator of cytokinesis 5 [Source:HGNC Symbol;Acc:HGNC:23476]	2202.81	2239.08	1929.43	3701.23	3657.88	3331.92	2645.8	-0.745442	0.0651071	-11.4495	2.36593e-30	5.38613e-29	-0.72986	0.0637367
ENSG00000151952	TMEM132D	protein_coding	transmembrane protein 132D [Source:HGNC Symbol;Acc:HGNC:29411]	523.14	600.028	599.026	1112.22	1010.73	1119.06	788.143	-0.918744	0.0804194	-11.4244	3.1579e-30	7.18349e-29	-0.890039	0.0778342
ENSG00000215475	SIAH3	protein_coding	siah E3 ubiquitin protein ligase family member 3 [Source:HGNC Symbol;Acc:HGNC:30553]	2322.78	2496.07	2665.72	1514.79	1407.32	1421.26	1840.72	0.784061	0.0686647	11.4187	3.37329e-30	7.66746e-29	0.766064	0.0670552
ENSG00000218283	MORF4L1P1	processed_pseudogene	mortality factor 4 like 1 pseudogene 1 [Source:HGNC Symbol;Acc:HGNC:20400]	3666.3	3570.39	3749.06	2669.12	2670.25	2569.76	3150.17	0.477054	0.0417851	11.4168	3.44499e-30	7.82431e-29	0.472858	0.0414152
ENSG00000182010	RTKN2	protein_coding	rhotekin 2 [Source:HGNC Symbol;Acc:HGNC:19364]	1501.32	1437.2	1615.7	2578.75	2366.07	2517.17	2005.55	-0.714689	0.0626882	-11.4007	4.14783e-30	9.41328e-29	-0.700739	0.0614549
ENSG00000067177	PHKA1	protein_coding	phosphorylase kinase regulatory subunit alpha 1 [Source:HGNC Symbol;Acc:HGNC:8925]	1604.01	1577.28	1659.82	2298.38	2443.08	2310.33	1913.23	-0.537086	0.0471152	-11.3994	4.20843e-30	9.54337e-29	-0.531152	0.046589
ENSG00000086062	B4GALT1	protein_coding	beta-1,4-galactosyltransferase 1 [Source:HGNC Symbol;Acc:HGNC:924]	938.193	906.66	957.854	1498.36	1424.65	1474.54	1201.84	-0.652714	0.0573366	-11.3839	5.03038e-30	1.13984e-28	-0.641999	0.0563809
ENSG00000120279	MYCT1	protein_coding	MYC target 1 [Source:HGNC Symbol;Acc:HGNC:23172]	71.3372	58.4586	63.7262	242.367	242.575	218.763	160.501	-1.85426	0.162969	-11.378	5.38132e-30	1.21841e-28	-1.63034	0.14092
ENSG00000178150	ZNF114	protein_coding	zinc finger protein 114 [Source:HGNC Symbol;Acc:HGNC:12894]	925.222	923.205	930.402	508.355	544.832	499.929	748.956	0.849843	0.0746957	11.3774	5.41916e-30	1.22603e-28	0.826024	0.0725573
ENSG00000286447		lncRNA	novel transcript	367.495	422.446	351.965	111.941	125.138	126.91	233.709	1.64892	0.14498	11.3735	5.66846e-30	1.28143e-28	1.49287	0.130045
ENSG00000147676	MAL2	protein_coding	mal, T cell differentiation protein 2 [Source:HGNC Symbol;Acc:HGNC:13634]	1513.21	1621.4	1518.64	885.256	795.108	804.935	1139.96	0.902153	0.0794076	11.361	6.53544e-30	1.47628e-28	0.874633	0.0769206
ENSG00000127903	ZNF835	protein_coding	zinc finger protein 835 [Source:HGNC Symbol;Acc:HGNC:34332]	426.943	452.227	443.142	159.182	163.642	161.267	298.438	1.45183	0.127824	11.3581	6.76332e-30	1.52657e-28	1.3416	0.117421
ENSG00000087301	TXNDC16	protein_coding	thioredoxin domain containing 16 [Source:HGNC Symbol;Acc:HGNC:19965]	8058.95	7905.15	8530.49	5726.44	5350.13	5609.3	6738.45	0.552277	0.0486615	11.3494	7.47053e-30	1.68489e-28	0.545741	0.0480827
ENSG00000198890	PRMT6	protein_coding	protein arginine methyltransferase 6 [Source:HGNC Symbol;Acc:HGNC:18241]	4249.97	4327.04	4501.03	5598.06	5523.4	5589.67	4873.87	-0.354118	0.0312152	-11.3444	7.90459e-30	1.78141e-28	-0.352383	0.0310616
ENSG00000205476	CCDC85C	protein_coding	coiled-coil domain containing 85C [Source:HGNC Symbol;Acc:HGNC:35459]	4786.08	4779.27	4760.84	6506.94	6539.91	6743.08	5812.31	-0.467052	0.0411708	-11.3443	7.91935e-30	1.78335e-28	-0.463061	0.0408184
ENSG00000137285	TUBB2B	protein_coding	tubulin beta 2B class IIb [Source:HGNC Symbol;Acc:HGNC:30829]	165411	166083	177262	130891	132290	134906	153020	0.353866	0.0312253	11.3327	9.04059e-30	2.03427e-28	0.352123	0.0310715
ENSG00000186480	INSIG1	protein_coding	insulin induced gene 1 [Source:HGNC Symbol;Acc:HGNC:6083]	16114.6	16070.6	17301.2	11834.9	12184.6	12121.7	15183.3	0.453793	0.0400457	11.3319	9.1242e-30	2.0515e-28	0.450105	0.0397213
ENSG00000151883	PARP8	protein_coding	poly(ADP-ribose) polymerase family member 8 [Source:HGNC Symbol;Acc:HGNC:26124]	5376.23	5501.73	5736.34	4346.18	4173.84	4074.46	4697.53	0.40083	0.0353778	11.33	9.32317e-30	2.09462e-28	0.398332	0.0351545
ENSG00000085185	BCORL1	protein_coding	BCL6 corepressor like 1 [Source:HGNC Symbol;Acc:HGNC:25657]	5718.87	5784.1	5427.51	4221.91	3946.66	3904.07	4707.04	0.487177	0.0430168	11.3253	9.83803e-30	2.20859e-28	0.482676	0.0426159
ENSG00000158887	MPZ	protein_coding	myelin protein zero [Source:HGNC Symbol;Acc:HGNC:7225]	332.907	307.735	326.474	691.157	662.269	686.438	546.339	-1.07916	0.0953327	-11.32	1.04512e-29	2.34443e-28	-1.0304	0.0909252
ENSG00000115415	STAT1	protein_coding	signal transducer and activator of transcription 1 [Source:HGNC Symbol;Acc:HGNC:11362]	11778.2	12007.2	12489.4	16732.6	16335.3	16049.6	13436.6	-0.437015	0.0386371	-11.3108	1.16057e-29	2.60142e-28	-0.433739	0.038347
ENSG00000187957	DNER	protein_coding	delta/notch like EGF repeat containing [Source:HGNC Symbol;Acc:HGNC:24456]	44033.4	45276.8	46442.7	38111.2	38061.2	37862.1	41443.9	0.251679	0.022252	11.3104	1.16585e-29	2.61124e-28	0.251048	0.0221962
ENSG00000163288	GABRB1	protein_coding	gamma-aminobutyric acid type A receptor subunit beta1 [Source:HGNC Symbol;Acc:HGNC:4081]	316.694	309.941	316.67	120.157	115.512	96.7604	211.459	1.52688	0.135148	11.2978	1.34559e-29	3.0115e-28	1.3978	0.12256
ENSG00000128607	KLHDC10	protein_coding	kelch domain containing 10 [Source:HGNC Symbol;Acc:HGNC:22194]	18075.3	17430.6	18607.1	13630.1	13382.1	13077.4	15762.7	0.433136	0.0383386	11.2977	1.34776e-29	3.01402e-28	0.429928	0.0380544
ENSG00000182348	ZNF804B	protein_coding	zinc finger protein 804B [Source:HGNC Symbol;Acc:HGNC:21958]	277.783	281.263	270.591	743.533	621.84	638.759	472.138	-1.27637	0.113044	-11.291	1.45425e-29	3.24968e-28	-1.19871	0.105933
ENSG00000149131	SERPING1	protein_coding	serpin family G member 1 [Source:HGNC Symbol;Acc:HGNC:1228]	2570.3	2651.6	2811.8	3822.42	3840.78	3838.87	3275.74	-0.517063	0.0457991	-11.2898	1.47364e-29	3.29049e-28	-0.511616	0.0453148
ENSG00000187634	SAMD11	protein_coding	sterile alpha motif domain containing 11 [Source:HGNC Symbol;Acc:HGNC:28706]	2124.98	2268.86	1979.43	575.108	650.718	862.43	1410.37	1.60333	0.142132	11.2805	1.63741e-29	3.65337e-28	1.45464	0.128794
ENSG00000163840	DTX3L	protein_coding	deltex E3 ubiquitin ligase 3L [Source:HGNC Symbol;Acc:HGNC:30323]	247.519	295.602	320.592	667.537	706.549	652.081	464.748	-1.22344	0.1085	-11.2759	1.72515e-29	3.84619e-28	-1.15517	0.102214
ENSG00000198934	MAGEE1	protein_coding	MAGE family member E1 [Source:HGNC Symbol;Acc:HGNC:24934]	12645.1	12971.2	13009	9872.35	9610.6	9859.05	11417.9	0.395667	0.0350949	11.2742	1.76001e-29	3.92091e-28	0.393207	0.0348765
ENSG00000136999	CCN3	protein_coding	cellular communication network factor 3 [Source:HGNC Symbol;Acc:HGNC:7885]	422.619	407.004	508.829	127.345	86.634	142.336	275.436	1.8643	0.165391	11.2721	1.8025e-29	4.0125e-28	1.64319	0.144245
ENSG00000087245	MMP2	protein_coding	matrix metallopeptidase 2 [Source:HGNC Symbol;Acc:HGNC:7166]	7406.1	6972.02	7642.24	10307.8	10003.3	10234.2	8550.22	-0.472478	0.0419368	-11.2664	1.92195e-29	4.27514e-28	-0.468307	0.0415659
ENSG00000091127	PUS7	protein_coding	pseudouridine synthase 7 [Source:HGNC Symbol;Acc:HGNC:26033]	1874.22	1924.72	1901.98	2721.5	2722.23	2780.81	2338.16	-0.530019	0.0470447	-11.2663	1.92538e-29	4.27949e-28	-0.524122	0.0465183
ENSG00000134207	SYT6	protein_coding	synaptotagmin 6 [Source:HGNC Symbol;Acc:HGNC:18638]	5531.88	5078.18	5545.16	7558.57	7850.97	7552.92	6542.88	-0.505857	0.0449609	-11.251	2.28889e-29	5.08357e-28	-0.500719	0.0445037
ENSG00000237550		transcribed_processed_pseudogene	ribosomal protein L9 pseudogene 9	1467.82	1294.91	1426.49	2152.55	2167.78	2102.79	1717.09	-0.614194	0.0546176	-11.2453	2.44132e-29	5.41797e-28	-0.605096	0.0537998
ENSG00000067840	PDZD4	protein_coding	PDZ domain containing 4 [Source:HGNC Symbol;Acc:HGNC:21167]	42719.1	41847.6	40278.9	29150.8	29875.3	30723.5	36886	0.476011	0.0423642	11.2361	2.70944e-29	6.00845e-28	0.471709	0.0419816
ENSG00000146938	NLGN4X	protein_coding	neuroligin 4 X-linked [Source:HGNC Symbol;Acc:HGNC:14287]	14834.9	15113.2	15789.4	19362.7	19923.9	19466.4	17071.8	-0.360556	0.0321102	-11.2287	2.94718e-29	6.53068e-28	-0.358682	0.0319432
ENSG00000166407	LMO1	protein_coding	LIM domain only 1 [Source:HGNC Symbol;Acc:HGNC:6641]	3202.61	3358.61	2965.72	2046.77	1853.97	1922.59	2524.04	0.706992	0.0629922	11.2235	3.12664e-29	6.92306e-28	0.693107	0.0617418
ENSG00000105717	PBX4	protein_coding	PBX homeobox 4 [Source:HGNC Symbol;Acc:HGNC:13403]	949.001	1080.93	905.892	537.11	515.954	495.021	778.469	0.924938	0.0824124	11.2233	3.13404e-29	6.93418e-28	0.893691	0.0795744
ENSG00000166925	TSC22D4	protein_coding	TSC22 domain family member 4 [Source:HGNC Symbol;Acc:HGNC:21696]	1429.99	1389.77	1467.66	2211.09	2244.78	2313.14	1857.01	-0.659598	0.05878	-11.2215	3.19943e-29	7.07349e-28	-0.648215	0.0577585
ENSG00000111052	LIN7A	protein_coding	lin-7 homolog A, crumbs cell polarity complex component [Source:HGNC Symbol;Acc:HGNC:17787]	10426	10630.6	11108	7990.93	8024.24	7770.28	9417.12	0.436493	0.0389207	11.2149	3.44463e-29	7.6098e-28	0.433159	0.038623
ENSG00000146197	SCUBE3	protein_coding	signal peptide, CUB domain and EGF like domain containing 3 [Source:HGNC Symbol;Acc:HGNC:13655]	5835.6	5813.88	5789.28	4393.42	4530	4415.22	4886.66	0.388718	0.0346636	11.214	3.47986e-29	7.68181e-28	0.386401	0.0344538
ENSG00000122779	TRIM24	protein_coding	tripartite motif containing 24 [Source:HGNC Symbol;Acc:HGNC:11812]	21841.1	21535.9	22506.1	17106.4	16943.7	17374.1	19342.2	0.357	0.0318696	11.2019	3.99006e-29	8.8014e-28	0.355173	0.0317061
ENSG00000180720	CHRM4	protein_coding	cholinergic receptor muscarinic 4 [Source:HGNC Symbol;Acc:HGNC:1953]	1866.66	1676.55	1832.37	3081.96	2912.83	2999.57	2401.77	-0.743559	0.0664139	-11.1958	4.27311e-29	9.41864e-28	-0.727292	0.064953
ENSG00000139428	MMAB	protein_coding	metabolism of cobalamin associated B [Source:HGNC Symbol;Acc:HGNC:19331]	4617.46	4575.22	4766.72	3605.72	3596.28	3553.49	4216.08	0.377441	0.0337248	11.1918	4.47414e-29	9.85428e-28	0.375252	0.0335293
ENSG00000173262	SLC2A14	protein_coding	solute carrier family 2 member 14 [Source:HGNC Symbol;Acc:HGNC:18301]	1.08087	6.61796	0	208.477	179.044	208.245	101.893	-6.3469	0.567197	-11.1899	4.56742e-29	1.00521e-27	-3.61675	0.191357
ENSG00000211445	GPX3	protein_coding	glutathione peroxidase 3 [Source:HGNC Symbol;Acc:HGNC:4555]	2893.48	2644.98	2999.05	1767.43	1853.97	1731.17	2341.52	0.678149	0.0607178	11.1689	5.79183e-29	1.27372e-27	0.665638	0.0595918
ENSG00000007402	CACNA2D2	protein_coding	calcium voltage-gated channel auxiliary subunit alpha2delta 2 [Source:HGNC Symbol;Acc:HGNC:1400]	7780.08	7718.75	7129.49	5510.77	5286.6	5171.07	6191.01	0.502897	0.0450317	11.1676	5.8728e-29	1.29055e-27	0.497809	0.0445727
ENSG00000182050	MGAT4C	protein_coding	MGAT4 family member C [Source:HGNC Symbol;Acc:HGNC:30871]	5755.62	5827.11	5566.73	9808.68	9522.04	8881.63	7233.85	-0.717736	0.0642715	-11.1672	5.89834e-29	1.29519e-27	-0.703034	0.0629519
ENSG00000078401	EDN1	protein_coding	endothelin 1 [Source:HGNC Symbol;Acc:HGNC:3176]	156.726	150.007	182.355	10.2698	9.626	17.5291	76.385	3.61111	0.323443	11.1646	6.07555e-29	1.3331e-27	2.48557	0.200369
ENSG00000153956	CACNA2D1	protein_coding	calcium voltage-gated channel auxiliary subunit alpha2delta 1 [Source:HGNC Symbol;Acc:HGNC:1399]	27014.1	26643.9	26784.6	20643.3	20534.2	20244.7	23654.9	0.389369	0.0349147	11.152	7.00024e-29	1.53483e-27	0.386975	0.0346999
ENSG00000184986	TMEM121	protein_coding	transmembrane protein 121 [Source:HGNC Symbol;Acc:HGNC:20511]	1041.96	1189.03	1211.78	605.918	527.505	584.77	859.188	0.993969	0.0891412	11.1505	7.12027e-29	1.55998e-27	0.955559	0.0856125
ENSG00000205336	ADGRG1	protein_coding	adhesion G protein-coupled receptor G1 [Source:HGNC Symbol;Acc:HGNC:4512]	22297.2	21516.1	22123.8	17102.3	16760.8	16659.6	18508.5	0.384172	0.0344584	11.1489	7.253e-29	1.58786e-27	0.381884	0.0342522
ENSG00000103005	USB1	protein_coding	U6 snRNA biogenesis phosphodiesterase 1 [Source:HGNC Symbol;Acc:HGNC:25792]	12265.7	12127.4	12128.6	14566.7	14797.1	15050.5	13739.8	-0.282745	0.0253628	-11.148	7.32163e-29	1.60168e-27	-0.281823	0.0252801
ENSG00000075643	MOCOS	protein_coding	molybdenum cofactor sulfurase [Source:HGNC Symbol;Acc:HGNC:18234]	111.329	81.6215	87.2559	290.635	275.304	274.856	194.36	-1.58729	0.142432	-11.1442	7.6402e-29	1.67012e-27	-1.43905	0.12778
ENSG00000170802	FOXN2	protein_coding	forkhead box N2 [Source:HGNC Symbol;Acc:HGNC:5281]	4389.4	4353.51	4821.62	6765.74	6387.82	6700.31	5476.87	-0.55056	0.0494206	-11.1403	7.98636e-29	1.74448e-27	-0.543835	0.0488152
ENSG00000088888	MAVS	protein_coding	mitochondrial antiviral signaling protein [Source:HGNC Symbol;Acc:HGNC:29233]	7686.05	7829.05	7269.69	10184.6	9882.06	10017.5	8946.14	-0.401881	0.036134	-11.122	9.80735e-29	2.14063e-27	-0.399233	0.0358957
ENSG00000171791	BCL2	protein_coding	BCL2 apoptosis regulator [Source:HGNC Symbol;Acc:HGNC:990]	2345.48	2446.44	2528.46	3915.87	3734.89	3746.31	2985.31	-0.638893	0.0574643	-11.1181	1.02446e-28	2.23439e-27	-0.628428	0.0565173
ENSG00000112655	PTK7	protein_coding	protein tyrosine kinase 7 (inactive) [Source:HGNC Symbol;Acc:HGNC:9618]	7405.02	7290.78	7347.14	10368.4	10405.7	10563.7	8769.27	-0.507802	0.0456979	-11.1121	1.09496e-28	2.38638e-27	-0.502483	0.0452186
ENSG00000197081	IGF2R	protein_coding	insulin like growth factor 2 receptor [Source:HGNC Symbol;Acc:HGNC:5467]	19972.3	20003.9	19321.8	25869.6	26230.9	25933.2	22333.5	-0.396011	0.0356596	-11.1053	1.18178e-28	2.57366e-27	-0.393474	0.035431
ENSG00000139112	GABARAPL1	protein_coding	GABA type A receptor associated protein like 1 [Source:HGNC Symbol;Acc:HGNC:4068]	19827.4	20006.1	20545.3	24393.8	24022.7	24366.8	21645.7	-0.269901	0.0243091	-11.1029	1.21418e-28	2.64225e-27	-0.269096	0.0242365
ENSG00000168672	LRATD2	protein_coding	LRAT domain containing 2 [Source:HGNC Symbol;Acc:HGNC:24166]	650.682	607.749	626.477	294.743	290.705	293.086	468.372	1.10028	0.0990996	11.1028	1.21594e-28	2.64409e-27	1.04776	0.0941741
ENSG00000177426	TGIF1	protein_coding	TGFB induced factor homeobox 1 [Source:HGNC Symbol;Acc:HGNC:11776]	356.686	307.735	390.2	669.591	721.95	745.336	532.157	-1.01687	0.0916503	-11.0951	1.3253e-28	2.87975e-27	-0.975323	0.0877835
ENSG00000072858	SIDT1	protein_coding	SID1 transmembrane family member 1 [Source:HGNC Symbol;Acc:HGNC:25967]	254.004	276.851	287.258	70.8616	77.008	69.4151	157.716	1.92781	0.173764	11.0944	1.33551e-28	2.89978e-27	1.68535	0.148866
ENSG00000051596	THOC3	protein_coding	THO complex 3 [Source:HGNC Symbol;Acc:HGNC:19072]	1315.42	1250.79	1345.11	1879.37	2007.98	2022.85	1645.03	-0.594275	0.0535784	-11.0917	1.3766e-28	2.98677e-27	-0.585731	0.0528013
ENSG00000198130	HIBCH	protein_coding	3-hydroxyisobutyryl-CoA hydrolase [Source:HGNC Symbol;Acc:HGNC:4908]	1509.97	1528.75	1641.19	2294.27	2142.75	2240.92	1915.43	-0.51631	0.0465589	-11.0894	1.41223e-28	3.06179e-27	-0.510677	0.0460468
ENSG00000136010	ALDH1L2	protein_coding	aldehyde dehydrogenase 1 family member L2 [Source:HGNC Symbol;Acc:HGNC:26777]	4752.57	4828.9	5048.09	6830.44	7090.52	7307.52	6020.04	-0.537285	0.0484515	-11.0891	1.41648e-28	3.06873e-27	-0.530957	0.0478799
ENSG00000143845	ETNK2	protein_coding	ethanolamine kinase 2 [Source:HGNC Symbol;Acc:HGNC:25575]	7155.34	7079.01	6733.41	4769.29	4874.61	4906.74	5996.92	0.526923	0.0475178	11.089	1.41924e-28	3.07241e-27	0.520944	0.0469775
ENSG00000088881	EBF4	protein_coding	EBF family member 4 [Source:HGNC Symbol;Acc:HGNC:29278]	1656.97	1636.84	1726.49	2311.73	2622.12	2405.69	2053.61	-0.539782	0.0487212	-11.079	1.58648e-28	3.43192e-27	-0.533354	0.0481376
ENSG00000163682	RPL9	protein_coding	ribosomal protein L9 [Source:HGNC Symbol;Acc:HGNC:10369]	32002.3	31630.5	31691.5	25296.6	24686.9	25578.4	27991.7	0.334536	0.0302004	11.0772	1.61817e-28	3.49788e-27	0.332998	0.0300612
ENSG00000150093	ITGB1	protein_coding	integrin subunit beta 1 [Source:HGNC Symbol;Acc:HGNC:6153]	36326.9	37841.5	39147.5	46717.3	46593.7	45932.5	41248.9	-0.297033	0.0268192	-11.0754	1.65127e-28	3.56676e-27	-0.295954	0.0267217
ENSG00000138650	PCDH10	protein_coding	protocadherin 10 [Source:HGNC Symbol;Acc:HGNC:13404]	28486.3	28430.8	28431.7	23200.5	21256.1	21398.1	23660.2	0.373577	0.0337425	11.0714	1.72689e-28	3.72734e-27	0.371444	0.0335489
ENSG00000277531	PNMA8C	protein_coding	PNMA family member 8C [Source:HGNC Symbol;Acc:HGNC:53427]	5208.7	5200.61	5366.73	3959.01	3598.2	3993.82	4439.27	0.443118	0.0400399	11.0669	1.81527e-28	3.91521e-27	0.439577	0.0397162
ENSG00000154945	ANKRD40	protein_coding	ankyrin repeat domain 40 [Source:HGNC Symbol;Acc:HGNC:28233]	8918.23	8558.12	9149.12	11775.3	11200.8	11569.2	9890.46	-0.376683	0.0340394	-11.0661	1.83202e-28	3.94841e-27	-0.374488	0.0338407
ENSG00000011332	DPF1	protein_coding	double PHD fingers 1 [Source:HGNC Symbol;Acc:HGNC:20225]	11302.6	10973.7	10602.1	8000.17	8827.05	8338.93	10019.9	0.388378	0.0350981	11.0655	1.84398e-28	3.97124e-27	0.385946	0.034879
ENSG00000183688	RFLNB	protein_coding	refilin B [Source:HGNC Symbol;Acc:HGNC:28705]	3161.54	2900.87	2974.54	3988.79	4133.41	4111.62	3679.23	-0.436203	0.0394548	-11.0558	2.05595e-28	4.42447e-27	-0.432761	0.0391431
ENSG00000182718	ANXA2	protein_coding	annexin A2 [Source:HGNC Symbol;Acc:HGNC:537]	61592.1	62708.5	65816.4	77569.8	78411.5	77106.2	71495.4	-0.293793	0.0265816	-11.0525	2.1321e-28	4.58495e-27	-0.292743	0.0264866
ENSG00000106105	GARS1	protein_coding	glycyl-tRNA synthetase 1 [Source:HGNC Symbol;Acc:HGNC:4162]	31308.4	32228.4	32935.7	39787.2	40667.9	40154.9	36373.1	-0.321896	0.0291268	-11.0515	2.15472e-28	4.63019e-27	-0.320516	0.0290019
ENSG00000167693	NXN	protein_coding	nucleoredoxin [Source:HGNC Symbol;Acc:HGNC:18008]	5862.62	5635.19	5545.16	3886.09	3702.16	3979.8	4896.07	0.555976	0.0503094	11.0511	2.1645e-28	4.64777e-27	0.548899	0.0496679
ENSG00000090932	DLL3	protein_coding	delta like canonical Notch ligand 3 [Source:HGNC Symbol;Acc:HGNC:2909]	3756.01	3832.9	3845.14	5281.75	5315.48	5735.51	4868.32	-0.51658	0.0467501	-11.0498	2.19684e-28	4.71374e-27	-0.510889	0.0462345
ENSG00000136842	TMOD1	protein_coding	tropomodulin 1 [Source:HGNC Symbol;Acc:HGNC:11871]	5689.68	5295.47	6493.21	12308.3	11557	12222	7440.22	-1.046	0.0947058	-11.0447	2.32461e-28	4.98422e-27	-1.001	0.0905872
ENSG00000166897	ELFN2	protein_coding	extracellular leucine rich repeat and fibronectin type III domain containing 2 [Source:HGNC Symbol;Acc:HGNC:29396]	2131.47	2232.46	2064.73	3127.15	2972.51	3305.98	2777.86	-0.55494	0.0502459	-11.0445	2.33155e-28	4.99542e-27	-0.547866	0.0496039
ENSG00000137936	BCAR3	protein_coding	BCAR3 adaptor protein, NSP family member [Source:HGNC Symbol;Acc:HGNC:973]	1175.98	1314.77	1341.19	2087.85	1925.2	2207.96	1561.11	-0.70525	0.0638728	-11.0415	2.41014e-28	5.15999e-27	-0.691202	0.0625789
ENSG00000129682	FGF13	protein_coding	fibroblast growth factor 13 [Source:HGNC Symbol;Acc:HGNC:3670]	61979.1	62570.6	68571.3	89264	87794.9	88580.7	75759.4	-0.459956	0.0416581	-11.0412	2.41731e-28	5.17154e-27	-0.455942	0.0412944
ENSG00000156171	DRAM2	protein_coding	DNA damage regulated autophagy modulator 2 [Source:HGNC Symbol;Acc:HGNC:28769]	1906.65	1897.15	2035.32	2719.44	2793.47	2742.25	2299.18	-0.49707	0.0450368	-11.037	2.53393e-28	5.41706e-27	-0.492035	0.0445769
ENSG00000186187	ZNRF1	protein_coding	zinc and ring finger 1 [Source:HGNC Symbol;Acc:HGNC:18452]	17276.6	17240.9	17372.7	14247.3	14254.2	14434.1	15856.8	0.272845	0.0247245	11.0354	2.57909e-28	5.50957e-27	0.272	0.0246479
ENSG00000175048	ZDHHC14	protein_coding	zinc finger DHHC-type palmitoyltransferase 14 [Source:HGNC Symbol;Acc:HGNC:20341]	4633.68	4376.68	4613.78	6209.12	6278.08	6059.45	5150.82	-0.443418	0.0401894	-11.0332	2.64289e-28	5.64172e-27	-0.439828	0.0398632
ENSG00000196586	MYO6	protein_coding	myosin VI [Source:HGNC Symbol;Acc:HGNC:7605]	6315.51	6399.57	6403.99	8938.83	9291.02	8859.89	7898.09	-0.501583	0.0455574	-11.0099	3.42393e-28	7.30364e-27	-0.496345	0.0450816
ENSG00000187607	ZNF286A	protein_coding	zinc finger protein 286A [Source:HGNC Symbol;Acc:HGNC:13501]	6444.13	6763.55	6898.11	9601.23	9572.1	9718.11	8167.76	-0.52317	0.0475193	-11.0096	3.43454e-28	7.3209e-27	-0.517243	0.0469804
ENSG00000146021	KLHL3	protein_coding	kelch like family member 3 [Source:HGNC Symbol;Acc:HGNC:6354]	2417.9	2515.93	2490.22	3384.92	3326.75	3353.66	2892.34	-0.439889	0.0399559	-11.0094	3.44443e-28	7.3366e-27	-0.43636	0.0396336
ENSG00000183379	SYNDIG1L	protein_coding	synapse differentiation inducing 1 like [Source:HGNC Symbol;Acc:HGNC:32388]	2.16173	15.4419	6.86282	111.941	175.193	147.244	90.4714	-4.14945	0.376949	-11.008	3.49715e-28	7.44345e-27	-2.57011	0.203797
ENSG00000067900	ROCK1	protein_coding	Rho associated coiled-coil containing protein kinase 1 [Source:HGNC Symbol;Acc:HGNC:10251]	4420.75	4514.55	4390.24	6279.98	6331.99	6354.64	5393.47	-0.509397	0.0463074	-11.0003	3.80736e-28	8.0978e-27	-0.503913	0.045808
ENSG00000166831	RBPMS2	protein_coding	RNA binding protein, mRNA processing factor 2 [Source:HGNC Symbol;Acc:HGNC:19098]	343.716	337.516	343.141	698.346	646.868	680.829	501.76	-0.988625	0.089888	-10.9984	3.88958e-28	8.26662e-27	-0.950028	0.0862418
ENSG00000164129	NPY5R	protein_coding	neuropeptide Y receptor Y5 [Source:HGNC Symbol;Acc:HGNC:7958]	255.085	208.466	192.159	54.4299	23.1024	28.0465	119.875	2.59978	0.236484	10.9935	4.10794e-28	8.72436e-27	2.0498	0.179484
ENSG00000095539	SEMA4G	protein_coding	semaphorin 4G [Source:HGNC Symbol;Acc:HGNC:10735]	9450.02	9558.54	8988.33	7210.42	7209.88	7200.24	8568.55	0.372644	0.033902	10.9918	4.18454e-28	8.88055e-27	0.370465	0.0337043
ENSG00000214357	NEURL1B	protein_coding	neuralized E3 ubiquitin protein ligase 1B [Source:HGNC Symbol;Acc:HGNC:35422]	3252.33	3082.87	2941.21	2141.25	2019.54	2181.32	2628.56	0.542444	0.0493571	10.9902	4.26093e-28	9.03608e-27	0.53581	0.0487489
ENSG00000104870	FCGRT	protein_coding	Fc gamma receptor and transporter [Source:HGNC Symbol;Acc:HGNC:3621]	76.7416	92.6514	74.5106	265.988	254.127	249.614	163.064	-1.66081	0.151128	-10.9894	4.29647e-28	9.10482e-27	-1.49299	0.133955
ENSG00000204767	INSYN2B	protein_coding	inhibitory synaptic factor family member 2B [Source:HGNC Symbol;Acc:HGNC:37271]	196.718	170.964	194.12	34.9173	32.7284	32.9546	105.042	2.47994	0.225733	10.9862	4.45396e-28	9.4317e-27	2.00088	0.174136
ENSG00000100918	REC8	protein_coding	REC8 meiotic recombination protein [Source:HGNC Symbol;Acc:HGNC:16879]	4558.02	4423	4472.6	3419.84	3496.16	3235.87	4009.26	0.41191	0.0375045	10.9829	4.61675e-28	9.76933e-27	0.408964	0.0372364
ENSG00000185736	ADARB2	protein_coding	adenosine deaminase RNA specific B2 (inactive) [Source:HGNC Symbol;Acc:HGNC:227]	4136.48	4438.44	4316.71	3070.67	2935.93	2962.41	3717.63	0.522349	0.0475605	10.9828	4.62163e-28	9.77254e-27	0.516394	0.0470168
ENSG00000162885	B3GALNT2	protein_coding	beta-1,3-N-acetylgalactosaminyltransferase 2 [Source:HGNC Symbol;Acc:HGNC:28596]	1120.86	1160.35	1157.86	1833.16	1963.71	1805.49	1482.58	-0.698898	0.0636378	-10.9824	4.64308e-28	9.81078e-27	-0.684845	0.0623469
ENSG00000084444	FAM234B	protein_coding	family with sequence similarity 234 member B [Source:HGNC Symbol;Acc:HGNC:29288]	11786.9	11732.5	12808	9255.14	8988.76	9191.54	10512.4	0.404433	0.0368578	10.9728	5.16495e-28	1.09056e-26	0.401671	0.0366051
ENSG00000144290	SLC4A10	protein_coding	solute carrier family 4 member 10 [Source:HGNC Symbol;Acc:HGNC:13811]	3660.9	3757.9	3634.35	2677.34	2508.54	2616.04	3036.79	0.49888	0.0454733	10.9708	5.27858e-28	1.11374e-26	0.493762	0.045
ENSG00000156050	FAM161B	protein_coding	FAM161 centrosomal protein B [Source:HGNC Symbol;Acc:HGNC:19854]	4423.99	4411.97	4770.64	3307.9	3024.49	3379.6	3836.17	0.479918	0.04377	10.9645	5.65887e-28	1.19312e-26	0.475325	0.043347
ENSG00000037757	MRI1	protein_coding	methylthioribose-1-phosphate isomerase 1 [Source:HGNC Symbol;Acc:HGNC:28469]	2118.5	2087.97	1724.53	1068.06	1070.41	1107.14	1580.66	0.867386	0.0791288	10.9617	5.83936e-28	1.23028e-26	0.840455	0.0766567
ENSG00000123179	EBPL	protein_coding	EBP like [Source:HGNC Symbol;Acc:HGNC:18061]	1746.68	1897.15	1908.84	2674.25	2830.05	2688.26	2259.81	-0.557341	0.050851	-10.9603	5.93167e-28	1.24883e-26	-0.550142	0.0501901
ENSG00000183960	KCNH8	protein_coding	potassium voltage-gated channel subfamily H member 8 [Source:HGNC Symbol;Acc:HGNC:18864]	2430.87	2349.38	2127.47	1376.15	1424.65	1383.39	1961.26	0.724763	0.0661442	10.9573	6.12843e-28	1.28932e-26	0.708782	0.064685
ENSG00000147100	SLC16A2	protein_coding	solute carrier family 16 member 2 [Source:HGNC Symbol;Acc:HGNC:10923]	17662.4	17812.2	18595.3	22095.5	23304.6	22637.7	19883.2	-0.330572	0.0301784	-10.9539	6.36476e-28	1.33807e-26	-0.329052	0.0300397
ENSG00000171843	MLLT3	protein_coding	MLLT3 super elongation complex subunit [Source:HGNC Symbol;Acc:HGNC:7136]	6179.32	6137.05	6254.97	4653.24	4071.8	4495.15	5003.09	0.485221	0.0443173	10.9488	6.73407e-28	1.41469e-26	0.480499	0.0438804
ENSG00000134323	MYCN	protein_coding	MYCN proto-oncogene, bHLH transcription factor [Source:HGNC Symbol;Acc:HGNC:7559]	5837.76	5615.34	5948.1	8484.9	8087.77	8822.73	6983.08	-0.546922	0.0499705	-10.9449	7.03041e-28	1.47588e-26	-0.540094	0.0493451
ENSG00000135842	NIBAN1	protein_coding	niban apoptosis regulator 1 [Source:HGNC Symbol;Acc:HGNC:16784]	76.7416	79.4155	104.903	293.716	294.556	300.799	193.583	-1.76353	0.161199	-10.9401	7.41439e-28	1.55537e-26	-1.56192	0.141045
ENSG00000119900	OGFRL1	protein_coding	opioid growth factor receptor like 1 [Source:HGNC Symbol;Acc:HGNC:21378]	5930.72	6235.22	6465.76	8554.74	8748.11	8583.63	7540.69	-0.47364	0.0433065	-10.9369	7.67669e-28	1.60923e-26	-0.469169	0.0428974
ENSG00000279561		TEC	TEC	1493.76	1462.57	1459.82	960.226	912.545	918.523	1171.59	0.6602	0.0603659	10.9366	7.70085e-28	1.61313e-26	0.648335	0.0592545
ENSG00000105186	ANKRD27	protein_coding	ankyrin repeat domain 27 [Source:HGNC Symbol;Acc:HGNC:25310]	3653.33	3654.22	3655.92	2696.85	2722.23	2746.45	3264.04	0.424563	0.0388538	10.9272	8.54656e-28	1.789e-26	0.421304	0.0385551
ENSG00000182158	CREB3L2	protein_coding	cAMP responsive element binding protein 3 like 2 [Source:HGNC Symbol;Acc:HGNC:23720]	2876.19	2851.24	2943.17	3851.17	3659.81	3847.98	3352.33	-0.393682	0.0360328	-10.9256	8.692e-28	1.81786e-26	-0.391106	0.0357959
ENSG00000174989	FBXW8	protein_coding	F-box and WD repeat domain containing 8 [Source:HGNC Symbol;Acc:HGNC:13597]	2751.89	2806.01	2548.07	3780.31	3734.89	3866.91	3144.09	-0.492246	0.0450544	-10.9256	8.69691e-28	1.81786e-26	-0.487254	0.0445949
ENSG00000144452	ABCA12	protein_coding	ATP binding cassette subfamily A member 12 [Source:HGNC Symbol;Acc:HGNC:14637]	272.379	247.07	285.297	57.5108	77.008	73.6221	162.58	1.96309	0.179708	10.9238	8.87102e-28	1.85292e-26	1.69289	0.152219
ENSG00000175115	PACS1	protein_coding	phosphofurin acidic cluster sorting protein 1 [Source:HGNC Symbol;Acc:HGNC:30032]	21559	21203.9	21189.4	17121.8	17255.6	16468.2	18830.8	0.33192	0.0304209	10.9109	1.02205e-27	2.13326e-26	0.330372	0.0302786
ENSG00000166862	CACNG2	protein_coding	calcium voltage-gated channel auxiliary subunit gamma 2 [Source:HGNC Symbol;Acc:HGNC:1406]	4805.54	4957.95	5339.27	3558.48	3655.96	3551.39	4210.49	0.490476	0.0449868	10.9027	1.11945e-27	2.33488e-26	0.485518	0.0445284
ENSG00000052126	PLEKHA5	protein_coding	pleckstrin homology domain containing A5 [Source:HGNC Symbol;Acc:HGNC:30036]	20811	20796.9	21149.3	25672.4	25152.8	25051.8	22802.8	-0.27388	0.0251427	-10.893	1.24442e-27	2.59369e-26	-0.273005	0.0250624
ENSG00000188157	AGRN	protein_coding	agrin [Source:HGNC Symbol;Acc:HGNC:329]	37858.5	37648.5	38739.6	47507	47939.4	49131.2	44198.1	-0.339816	0.0311965	-10.8928	1.24773e-27	2.59873e-26	-0.338146	0.0310431
ENSG00000141569	TRIM65	protein_coding	tripartite motif containing 65 [Source:HGNC Symbol;Acc:HGNC:27316]	645.278	577.968	619.615	1079.36	1114.69	1130.27	900.811	-0.851052	0.0781824	-10.8855	1.35214e-27	2.81418e-26	-0.825139	0.0757742
ENSG00000157423	HYDIN	protein_coding	HYDIN axonemal central pair apparatus protein [Source:HGNC Symbol;Acc:HGNC:19368]	747.96	695.989	569.614	254.691	311.883	271.35	490.455	1.27879	0.117497	10.8836	1.3806e-27	2.87135e-26	1.19462	0.109521
ENSG00000183722	LHFPL6	protein_coding	LHFPL tetraspan subfamily member 6 [Source:HGNC Symbol;Acc:HGNC:6586]	21455.2	21769.8	22450.2	28197.8	27728.7	26691.2	23498.7	-0.33058	0.0304175	-10.8681	1.63598e-27	3.40006e-26	-0.329037	0.0302755
ENSG00000180287	PLD5	protein_coding	phospholipase D family member 5 [Source:HGNC Symbol;Acc:HGNC:26879]	1646.16	1565.15	1754.92	2891.97	2612.5	2700.88	1986.57	-0.725656	0.0668327	-10.8578	1.83138e-27	3.80345e-26	-0.709805	0.0653554
ENSG00000261594	TPBGL	protein_coding	trophoblast glycoprotein like [Source:HGNC Symbol;Acc:HGNC:44159]	2074.18	2090.17	1882.37	3043.97	3151.55	3129.99	2474.06	-0.625151	0.0575936	-10.8545	1.8977e-27	3.93837e-26	-0.614849	0.0566388
ENSG00000255794	RMST	lncRNA	rhabdomyosarcoma 2 associated transcript [Source:HGNC Symbol;Acc:HGNC:29893]	1690.48	1683.17	1751	686.022	850.939	800.728	1303.17	1.13737	0.104805	10.8523	1.9456e-27	4.03489e-26	1.07699	0.0991976
ENSG00000131844	MCCC2	protein_coding	methylcrotonyl-CoA carboxylase subunit 2 [Source:HGNC Symbol;Acc:HGNC:6937]	3709.54	3722.6	3908.87	5184.19	4753.32	5128.3	4356.25	-0.413997	0.0382111	-10.8345	2.36312e-27	4.8973e-26	-0.410962	0.0379297
ENSG00000164946	FREM1	protein_coding	FRAS1 related extracellular matrix 1 [Source:HGNC Symbol;Acc:HGNC:23399]	371.818	413.622	319.611	132.48	150.166	96.7604	251.386	1.58917	0.14674	10.8299	2.48522e-27	5.14667e-26	1.43041	0.131249
ENSG00000185880	TRIM69	protein_coding	tripartite motif containing 69 [Source:HGNC Symbol;Acc:HGNC:17857]	9118.2	9331.32	9304.02	7497.98	7548.71	7294.9	8233.22	0.314868	0.0290862	10.8253	2.61099e-27	5.40328e-26	0.313528	0.0289617
ENSG00000158089	GALNT14	protein_coding	polypeptide N-acetylgalactosaminyltransferase 14 [Source:HGNC Symbol;Acc:HGNC:22946]	1047.36	1105.2	1029.42	1585.66	1609.47	1575.51	1379.05	-0.583092	0.0538805	-10.822	2.70924e-27	5.60262e-26	-0.574555	0.0530849
ENSG00000242715	CCDC169	protein_coding	coiled-coil domain containing 169 [Source:HGNC Symbol;Acc:HGNC:34361]	178.343	161.037	198.041	422.088	479.375	437.525	304.562	-1.3062	0.120741	-10.8182	2.8225e-27	5.8327e-26	-1.21676	0.112025
ENSG00000070756	PABPC1	protein_coding	poly(A) binding protein cytoplasmic 1 [Source:HGNC Symbol;Acc:HGNC:8554]	80627.3	81450.5	81796	101212	97992.7	99015.4	87783.8	-0.290341	0.0268384	-10.8181	2.82488e-27	5.83348e-26	-0.289284	0.0267407
ENSG00000140948	ZCCHC14	protein_coding	zinc finger CCHC-type containing 14 [Source:HGNC Symbol;Acc:HGNC:24134]	12573.7	11960.9	12323.7	9874.41	9514.34	9530.2	10922.7	0.34958	0.0323159	10.8176	2.84158e-27	5.8638e-26	0.347739	0.0321452
ENSG00000276805		transcribed_unprocessed_pseudogene	general transcription factor IIi (GTF2I) pseudogene	477.743	473.184	425.495	141.723	188.67	177.394	313.126	1.44959	0.134089	10.8107	3.06483e-27	6.32001e-26	1.32853	0.122285
ENSG00000182256	GABRG3	protein_coding	gamma-aminobutyric acid type A receptor subunit gamma3 [Source:HGNC Symbol;Acc:HGNC:4088]	1677.51	1622.5	1620.61	1042.38	1004.95	984.432	1319.84	0.699435	0.0647274	10.8059	3.2293e-27	6.65446e-26	0.684892	0.0633605
ENSG00000125851	PCSK2	protein_coding	proprotein convertase subtilisin/kexin type 2 [Source:HGNC Symbol;Acc:HGNC:8744]	13818.9	13636.3	14469.8	10598.4	10540.5	10552.5	12026.5	0.403794	0.0373704	10.8052	3.2539e-27	6.7004e-26	0.400959	0.0371073
ENSG00000130202	NECTIN2	protein_coding	nectin cell adhesion molecule 2 [Source:HGNC Symbol;Acc:HGNC:9707]	5690.77	5641.81	5991.24	8026.87	8378.47	8146.81	6881.49	-0.502028	0.0465555	-10.7834	4.1226e-27	8.48323e-26	-0.496572	0.0460489
ENSG00000174611	KY	protein_coding	kyphoscoliosis peptidase [Source:HGNC Symbol;Acc:HGNC:26576]	440.994	495.244	446.083	171.506	186.744	181.601	290.93	1.36045	0.126248	10.776	4.47024e-27	9.19208e-26	1.26255	0.116434
ENSG00000197582	GPX1P1	processed_pseudogene	glutathione peroxidase pseudogene 1 [Source:HGNC Symbol;Acc:HGNC:4560]	1243	1336.83	1250.01	738.398	741.202	700.461	962.935	0.816882	0.0758155	10.7746	4.53718e-27	9.32315e-26	0.793976	0.0736362
ENSG00000124785	NRN1	protein_coding	neuritin 1 [Source:HGNC Symbol;Acc:HGNC:17972]	27217.3	27282.5	27648.3	31976	34474.6	33495.9	31247.8	-0.282057	0.0261793	-10.774	4.5653e-27	9.37431e-26	-0.281079	0.0260885
ENSG00000144642	RBMS3	protein_coding	RNA binding motif single stranded interacting protein 3 [Source:HGNC Symbol;Acc:HGNC:13427]	10930.8	10749.8	11533.5	17226.6	17338.4	16952.7	14129	-0.633044	0.0587602	-10.7733	4.60009e-27	9.4391e-26	-0.622142	0.0577478
ENSG00000146352	CLVS2	protein_coding	clavesin 2 [Source:HGNC Symbol;Acc:HGNC:23046]	7817.91	7692.27	7928.52	5266.35	5386.71	4926.37	6424.46	0.59138	0.0549137	10.7693	4.80893e-27	9.86067e-26	0.582477	0.0540845
ENSG00000180155	LYNX1	protein_coding	Ly6/neurotoxin 1 [Source:HGNC Symbol;Acc:HGNC:29604]	2651.37	2804.91	2978.46	1817.75	2067.67	1847.56	2402.34	0.5668	0.0526323	10.769	4.81966e-27	9.87572e-26	0.558879	0.0518948
ENSG00000173715	C11orf80	protein_coding	chromosome 11 open reading frame 80 [Source:HGNC Symbol;Acc:HGNC:26197]	2129.31	2180.62	1980.41	3033.7	3251.66	2841.81	2682.14	-0.530368	0.0493273	-10.752	5.79771e-27	1.18714e-25	-0.523836	0.0487197
ENSG00000171621	SPSB1	protein_coding	splA/ryanodine receptor domain and SOCS box containing 1 [Source:HGNC Symbol;Acc:HGNC:30628]	1921.78	1942.37	1760.8	2800.57	2849.3	2996.07	2444.76	-0.622577	0.0579081	-10.7511	5.85462e-27	1.19796e-25	-0.612122	0.0569323
ENSG00000231205	ZNF826P	transcribed_unprocessed_pseudogene	zinc finger protein 826, pseudogene [Source:HGNC Symbol;Acc:HGNC:33875]	0	0	0	1238.54	1243.68	1336.42	649.78	-12.685	1.18003	-10.7498	5.94179e-27	1.21494e-25	-6.17724	0.16269
ENSG00000187860	CCDC157	protein_coding	coiled-coil domain containing 157 [Source:HGNC Symbol;Acc:HGNC:33854]	1738.03	1682.06	1635.31	1118.38	1128.17	1127.47	1440.32	0.583146	0.0542511	10.749	5.98964e-27	1.22386e-25	0.574465	0.0534364
ENSG00000150636	CCDC102B	protein_coding	coiled-coil domain containing 102B [Source:HGNC Symbol;Acc:HGNC:26295]	2471.94	2462.98	2799.05	3963.11	3989.02	3740	3286.29	-0.593498	0.0552557	-10.7409	6.53727e-27	1.33482e-25	-0.584422	0.0544089
ENSG00000189306	RRP7A	protein_coding	ribosomal RNA processing 7 homolog A [Source:HGNC Symbol;Acc:HGNC:24286]	7212.63	7479.4	7214.78	5622.71	5617.74	5916.41	6595.8	0.349592	0.032565	10.7352	6.95717e-27	1.41956e-25	0.347714	0.0323898
ENSG00000101745	ANKRD12	protein_coding	ankyrin repeat domain 12 [Source:HGNC Symbol;Acc:HGNC:29135]	18624.4	18363.7	17411	13099.1	13432.1	12821.5	15552.3	0.467793	0.0435811	10.7338	7.0606e-27	1.43966e-25	0.463328	0.0431647
ENSG00000122218	COPA	protein_coding	COPI coat complex subunit alpha [Source:HGNC Symbol;Acc:HGNC:2230]	33544.7	33644.6	33912.1	39789.3	39158.6	39468.4	36396.8	-0.22829	0.0212723	-10.7318	7.21772e-27	1.47067e-25	-0.227767	0.0212235
ENSG00000184304	PRKD1	protein_coding	protein kinase D1 [Source:HGNC Symbol;Acc:HGNC:9407]	829.025	761.065	710.792	357.389	417.769	356.191	581.179	1.04057	0.0969775	10.73	7.36069e-27	1.49875e-25	0.992727	0.0924078
ENSG00000196159	FAT4	protein_coding	FAT atypical cadherin 4 [Source:HGNC Symbol;Acc:HGNC:23109]	1519.7	1415.14	1341.19	780.504	754.679	687.139	1057.65	0.948354	0.0883923	10.7289	7.44572e-27	1.515e-25	0.912383	0.0849781
ENSG00000121454	LHX4	protein_coding	LIM homeobox 4 [Source:HGNC Symbol;Acc:HGNC:21734]	1171.66	1110.71	1208.84	558.677	585.261	696.254	916.996	0.91244	0.0850668	10.7262	7.67188e-27	1.55993e-25	0.879929	0.0819828
ENSG00000133020	MYH8	protein_coding	myosin heavy chain 8 [Source:HGNC Symbol;Acc:HGNC:7578]	11.8895	11.0299	10.7844	122.211	94.3348	138.83	62.386	-3.42768	0.319596	-10.725	7.76557e-27	1.57788e-25	-2.37291	0.195452
ENSG00000226711	FAM66C	lncRNA	family with sequence similarity 66 member C [Source:HGNC Symbol;Acc:HGNC:21644]	1057.09	1052.26	1148.05	536.083	610.289	533.585	810.401	0.967579	0.0902884	10.7165	8.51324e-27	1.72859e-25	0.929118	0.086628
ENSG00000167680	SEMA6B	protein_coding	semaphorin 6B [Source:HGNC Symbol;Acc:HGNC:10739]	11649.6	11967.5	11372.7	8241.51	8060.82	8737.89	10140.9	0.480821	0.0448705	10.7157	8.5859e-27	1.74213e-25	0.475953	0.0444157
ENSG00000129667	RHBDF2	protein_coding	rhomboid 5 homolog 2 [Source:HGNC Symbol;Acc:HGNC:20788]	35.6686	46.3257	32.3533	163.29	177.118	175.291	119.216	-2.17725	0.203216	-10.714	8.75289e-27	1.77478e-25	-1.78479	0.162309
ENSG00000151917	BEND6	protein_coding	BEN domain containing 6 [Source:HGNC Symbol;Acc:HGNC:20871]	902.524	872.468	879.421	1414.15	1416.95	1434.58	1148.75	-0.685184	0.0639627	-10.7122	8.91698e-27	1.80679e-25	-0.671273	0.0626466
ENSG00000110492	MDK	protein_coding	midkine [Source:HGNC Symbol;Acc:HGNC:6972]	14731.1	14661	14841.3	20672.1	19995.1	20938.8	17847.3	-0.478402	0.0446723	-10.7091	9.22102e-27	1.8671e-25	-0.473606	0.0442242
ENSG00000187260	WDR86	protein_coding	WD repeat domain 86 [Source:HGNC Symbol;Acc:HGNC:28020]	5428.11	5380.4	5380.45	3431.14	3702.16	3795.39	4672.7	0.566799	0.0529917	10.696	1.0627e-26	2.1503e-25	0.558792	0.0522429
ENSG00000175567	UCP2	protein_coding	uncoupling protein 2 [Source:HGNC Symbol;Acc:HGNC:12518]	490.714	553.703	558.83	949.956	935.648	956.386	766.39	-0.826853	0.0773104	-10.6952	1.07151e-26	2.1666e-25	-0.802326	0.0749771
ENSG00000176658	MYO1D	protein_coding	myosin ID [Source:HGNC Symbol;Acc:HGNC:7598]	646.359	626.5	596.085	991.035	1053.08	1027.9	813.074	-0.714841	0.066843	-10.6943	1.0819e-26	2.1861e-25	-0.699052	0.0653344
ENSG00000106780	MEGF9	protein_coding	multiple EGF like domains 9 [Source:HGNC Symbol;Acc:HGNC:3234]	12408.4	12483.7	12952.1	10056.2	9577.87	9615.04	10977.8	0.371254	0.0347786	10.6748	1.33546e-26	2.69657e-25	0.368998	0.0345663
ENSG00000078687	TNRC6C	protein_coding	trinucleotide repeat containing adaptor 6C [Source:HGNC Symbol;Acc:HGNC:29318]	13536.8	12973.4	11646.2	9202.76	9163.96	9028.87	10804.2	0.477991	0.044785	10.673	1.36164e-26	2.74752e-25	0.47318	0.0443333
ENSG00000069869	NEDD4	protein_coding	NEDD4 E3 ubiquitin protein ligase [Source:HGNC Symbol;Acc:HGNC:7727]	369.657	383.842	434.318	808.233	700.773	762.164	581.782	-0.940571	0.0881337	-10.6721	1.37502e-26	2.77261e-25	-0.905057	0.0847069
ENSG00000133935	ERG28	protein_coding	ergosterol biosynthesis 28 homolog [Source:HGNC Symbol;Acc:HGNC:1187]	10149.3	9965.54	10192.3	7414.79	7935.68	7213.56	9128.11	0.428962	0.040211	10.6678	1.44041e-26	2.90245e-25	0.425447	0.0398824
ENSG00000075213	SEMA3A	protein_coding	semaphorin 3A [Source:HGNC Symbol;Acc:HGNC:10723]	4122.43	4091	4283.38	2928.95	2691.43	2796.94	3309.18	0.56773	0.053246	10.6624	1.52632e-26	3.07343e-25	0.559775	0.0524902
ENSG00000140265	ZSCAN29	protein_coding	zinc finger and SCAN domain containing 29 [Source:HGNC Symbol;Acc:HGNC:26673]	8870.68	8761.07	8984.41	11193	11218.1	11476.6	9942.29	-0.348992	0.0327319	-10.6621	1.53035e-26	3.07942e-25	-0.347107	0.032555
ENSG00000145526	CDH18	protein_coding	cadherin 18 [Source:HGNC Symbol;Acc:HGNC:1757]	5146.01	5014.21	5027.51	3884.04	3819.6	3844.47	4285.11	0.39453	0.0370046	10.6617	1.53826e-26	3.09319e-25	0.391847	0.0367493
ENSG00000106153	CHCHD2	protein_coding	coiled-coil-helix-coiled-coil-helix domain containing 2 [Source:HGNC Symbol;Acc:HGNC:21645]	13974.5	14091.8	13860	9874.41	10147.7	10136	11993.4	0.47546	0.0446838	10.6405	1.93022e-26	3.8787e-25	0.470691	0.044235
ENSG00000099139	PCSK5	protein_coding	proprotein convertase subtilisin/kexin type 5 [Source:HGNC Symbol;Acc:HGNC:8747]	779.305	762.168	927.461	1339.18	1332.24	1389.7	1062.72	-0.718154	0.0675312	-10.6344	2.06135e-26	4.13933e-25	-0.702062	0.0659913
ENSG00000138759	FRAS1	protein_coding	Fraser extracellular matrix complex subunit 1 [Source:HGNC Symbol;Acc:HGNC:19185]	4669.35	4462.71	3625.53	2303.51	2498.91	2459.68	3327.09	0.813462	0.0764951	10.6342	2.06665e-26	4.14475e-25	0.790008	0.0742799
ENSG00000166402	TUB	protein_coding	TUB bipartite transcription factor [Source:HGNC Symbol;Acc:HGNC:12406]	15350.5	15182.7	14940.4	11776.4	11391.4	12085.9	13138.6	0.3655	0.0343704	10.6342	2.06689e-26	4.14475e-25	0.363331	0.0341655
ENSG00000157514	TSC22D3	protein_coding	TSC22 domain family member 3 [Source:HGNC Symbol;Acc:HGNC:3051]	9884.53	10356	10858	13399	13780.6	13573.1	12235.4	-0.389351	0.0366201	-10.6322	2.1116e-26	4.23149e-25	-0.386716	0.0363722
ENSG00000114473	IQCG	protein_coding	IQ motif containing G [Source:HGNC Symbol;Acc:HGNC:25251]	2326.03	2242.39	2346.1	1706.84	1493.96	1596.55	1963.35	0.519989	0.0489089	10.6318	2.11976e-26	4.24491e-25	0.513754	0.0483156
ENSG00000142235	LMTK3	protein_coding	lemur tyrosine kinase 3 [Source:HGNC Symbol;Acc:HGNC:19295]	16850.7	17158.2	16705.1	11871.9	12615.8	11964.6	14348.1	0.477379	0.0449114	10.6293	2.17653e-26	4.3556e-25	0.472546	0.044456
ENSG00000116138	DNAJC16	protein_coding	DnaJ heat shock protein family (Hsp40) member C16 [Source:HGNC Symbol;Acc:HGNC:29157]	4393.72	4453.89	4485.34	5932.86	5727.47	6032.8	5068.98	-0.410568	0.0386386	-10.6258	2.25955e-26	4.51653e-25	-0.407491	0.0383481
ENSG00000138771	SHROOM3	protein_coding	shroom family member 3 [Source:HGNC Symbol;Acc:HGNC:30422]	684.189	623.191	627.458	272.15	265.678	330.248	464.701	1.13592	0.106902	10.6258	2.26005e-26	4.51653e-25	1.0739	0.100825
ENSG00000134594	RAB33A	protein_coding	RAB33A, member RAS oncogene family [Source:HGNC Symbol;Acc:HGNC:9773]	4823.91	4717.5	4981.43	3490.7	3546.22	3464.44	4244.35	0.469344	0.044235	10.6102	2.6706e-26	5.33331e-25	0.464703	0.0437972
ENSG00000168936	TMEM129	protein_coding	transmembrane protein 129, E3 ubiquitin ligase [Source:HGNC Symbol;Acc:HGNC:25137]	1807.21	1723.98	1742.18	2536.64	2491.21	2735.24	2106.77	-0.5628	0.0530436	-10.6101	2.67347e-26	5.3354e-25	-0.554945	0.0522961
ENSG00000176014	TUBB6	protein_coding	tubulin beta 6 class V [Source:HGNC Symbol;Acc:HGNC:20776]	1027.9	1035.71	1013.74	1518.9	1630.65	1550.97	1382.8	-0.60653	0.0571709	-10.6091	2.70417e-26	5.39297e-25	-0.596455	0.0562177
ENSG00000250317	SMIM20	protein_coding	small integral membrane protein 20 [Source:HGNC Symbol;Acc:HGNC:37260]	1139.23	1064.39	1143.15	1704.79	1773.11	1640.72	1380.27	-0.606655	0.0572208	-10.602	2.9166e-26	5.81264e-25	-0.596778	0.0562791
ENSG00000152127	MGAT5	protein_coding	alpha-1,6-mannosylglycoprotein 6-beta-N-acetylglucosaminyltransferase [Source:HGNC Symbol;Acc:HGNC:7049]	22464.7	22363.2	23055.2	19436.6	18716.8	18886.5	20452.2	0.250538	0.0236453	10.5957	3.12043e-26	6.21461e-25	0.249833	0.0235784
ENSG00000184887	BTBD6	protein_coding	BTB domain containing 6 [Source:HGNC Symbol;Acc:HGNC:19897]	6886.2	6595.9	6609.88	4997.28	5267.35	5231.37	5930.27	0.375737	0.0354667	10.5941	3.17457e-26	6.31811e-25	0.373351	0.0352408
ENSG00000198826	ARHGAP11A	protein_coding	Rho GTPase activating protein 11A [Source:HGNC Symbol;Acc:HGNC:15783]	1368.38	1189.03	1300.99	2020.07	1823.17	1913.47	1659.24	-0.581338	0.0549237	-10.5845	3.51734e-26	6.99551e-25	-0.572523	0.0540852
ENSG00000178951	ZBTB7A	protein_coding	zinc finger and BTB domain containing 7A [Source:HGNC Symbol;Acc:HGNC:18078]	2498.96	2478.43	2423.56	3381.84	3421.08	3367.68	2948.29	-0.457837	0.0432593	-10.5836	3.55237e-26	7.06037e-25	-0.453521	0.0428502
ENSG00000166263	STXBP4	protein_coding	syntaxin binding protein 4 [Source:HGNC Symbol;Acc:HGNC:19694]	1606.17	1705.23	1546.1	2459.62	2335.27	2364.32	1965.7	-0.561798	0.0531097	-10.5781	3.76606e-26	7.47997e-25	-0.553902	0.0523574
ENSG00000102743	SLC25A15	protein_coding	solute carrier family 25 member 15 [Source:HGNC Symbol;Acc:HGNC:10985]	2354.13	2397.91	2269.63	3200.07	3259.37	3221.14	2756.71	-0.46284	0.0437559	-10.5778	3.77835e-26	7.49926e-25	-0.458391	0.0433335
ENSG00000224020	MIR181A2HG	lncRNA	MIR181A2 host gene [Source:HGNC Symbol;Acc:HGNC:37188]	191.313	193.024	199.022	48.268	61.6064	53.9895	116.587	1.85756	0.175645	10.5756	3.86511e-26	7.66624e-25	1.61385	0.148939
ENSG00000163577	EIF5A2	protein_coding	eukaryotic translation initiation factor 5A2 [Source:HGNC Symbol;Acc:HGNC:3301]	897.12	890.115	988.246	1411.07	1361.12	1428.27	1148.34	-0.600699	0.0568065	-10.5745	3.91399e-26	7.75791e-25	-0.591065	0.0558807
ENSG00000151414	NEK7	protein_coding	NIMA related kinase 7 [Source:HGNC Symbol;Acc:HGNC:13386]	5277.87	5139.95	5438.29	3824.47	3552	3714.06	4399.06	0.5134	0.0485663	10.5711	4.05613e-26	8.03417e-25	0.507363	0.0479906
ENSG00000107295	SH3GL2	protein_coding	SH3 domain containing GRB2 like 2, endophilin A1 [Source:HGNC Symbol;Acc:HGNC:10831]	3562.54	3603.48	3802.98	5078.41	4913.11	4846.44	4218.68	-0.435246	0.0411748	-10.5707	4.07478e-26	8.06562e-25	-0.431545	0.0408235
ENSG00000167641	PPP1R14A	protein_coding	protein phosphatase 1 regulatory inhibitor subunit 14A [Source:HGNC Symbol;Acc:HGNC:14871]	459.369	461.051	436.279	842.123	810.51	1041.93	700.322	-1.00272	0.0950216	-10.5525	4.94538e-26	9.78225e-25	-0.958579	0.0907629
ENSG00000178996	SNX18	protein_coding	sorting nexin 18 [Source:HGNC Symbol;Acc:HGNC:19245]	3230.71	3165.59	3451.02	4645.03	4375.98	4566.67	3757.15	-0.466256	0.0441963	-10.5496	5.09875e-26	1.00788e-24	-0.461711	0.0437633
ENSG00000169299	PGM2	protein_coding	phosphoglucomutase 2 [Source:HGNC Symbol;Acc:HGNC:8906]	658.248	652.972	767.655	1257.02	1091.59	1152.01	940.071	-0.755092	0.0715905	-10.5474	5.22338e-26	1.03181e-24	-0.73598	0.0697482
ENSG00000266094	RASSF5	protein_coding	Ras association domain family member 5 [Source:HGNC Symbol;Acc:HGNC:17609]	2812.42	2865.58	3109.84	3952.84	4085.28	4338.79	3359.19	-0.495393	0.0469694	-10.5471	5.23627e-26	1.03366e-24	-0.489951	0.0464504
ENSG00000006757	PNPLA4	protein_coding	patatin like phospholipase domain containing 4 [Source:HGNC Symbol;Acc:HGNC:24887]	1828.83	1961.12	1886.3	2670.15	2604.8	2739.44	2235.71	-0.501163	0.0475228	-10.5457	5.31492e-26	1.04847e-24	-0.495513	0.0469828
ENSG00000019582	CD74	protein_coding	CD74 molecule [Source:HGNC Symbol;Acc:HGNC:1697]	332.907	274.645	362.749	91.4012	53.9056	74.3232	196.858	2.10888	0.200025	10.5431	5.46814e-26	1.07797e-24	1.75891	0.164327
ENSG00000180730	SHISA2	protein_coding	shisa family member 2 [Source:HGNC Symbol;Acc:HGNC:20366]	823.621	871.365	956.873	1547.66	1372.67	1637.21	1276.05	-0.788906	0.0748749	-10.5363	5.87489e-26	1.15737e-24	-0.766911	0.0727714
ENSG00000015133	CCDC88C	protein_coding	coiled-coil domain containing 88C [Source:HGNC Symbol;Acc:HGNC:19967]	4436.96	4300.57	4546.13	6192.69	6106.74	6443.68	5489.71	-0.497943	0.0473108	-10.5249	6.62976e-26	1.3052e-24	-0.492341	0.0467778
ENSG00000152104	PTPN14	protein_coding	protein tyrosine phosphatase non-receptor type 14 [Source:HGNC Symbol;Acc:HGNC:9647]	221.578	169.861	237.258	583.324	537.131	567.241	397.84	-1.42481	0.135397	-10.5232	6.75312e-26	1.32859e-24	-1.304	0.12352
ENSG00000137500	CCDC90B	protein_coding	coiled-coil domain containing 90B [Source:HGNC Symbol;Acc:HGNC:28108]	14894.3	14861.7	15937.4	11949.9	12017.1	12004.6	13463.9	0.345419	0.0328427	10.5174	7.18261e-26	1.41213e-24	0.343543	0.0326637
ENSG00000097046	CDC7	protein_coding	cell division cycle 7 [Source:HGNC Symbol;Acc:HGNC:1745]	3268.54	3210.81	3385.33	2348.7	2144.67	2341.18	2785.77	0.523423	0.0497888	10.5129	7.53611e-26	1.48063e-24	0.516926	0.0491659
ENSG00000144229	THSD7B	protein_coding	thrombospondin type 1 domain containing 7B [Source:HGNC Symbol;Acc:HGNC:29348]	8347.54	8019.86	8293.23	10497.8	9980.24	10337.2	8967.4	-0.323103	0.0307492	-10.5077	7.96332e-26	1.56351e-24	-0.321565	0.0306027
ENSG00000162728	KCNJ9	protein_coding	potassium inwardly rectifying channel subfamily J member 9 [Source:HGNC Symbol;Acc:HGNC:6270]	2788.64	2676.96	2629.44	1864.99	1728.83	1894.54	2338.44	0.553514	0.0526897	10.5051	8.17941e-26	1.60485e-24	0.545775	0.0519493
ENSG00000204131	NHSL2	protein_coding	NHS like 2 [Source:HGNC Symbol;Acc:HGNC:33737]	417.215	394.872	380.396	808.233	814.36	742.531	557.569	-0.983575	0.0936528	-10.5024	8.42454e-26	1.65183e-24	-0.942328	0.0896048
ENSG00000162946	DISC1	protein_coding	DISC1 scaffold protein [Source:HGNC Symbol;Acc:HGNC:2888]	1164.09	1313.66	1422.56	2104.28	2086.92	2088.76	1731.45	-0.686218	0.065341	-10.5021	8.44837e-26	1.65539e-24	-0.671625	0.0639436
ENSG00000115380	EFEMP1	protein_coding	EGF containing fibulin extracellular matrix protein 1 [Source:HGNC Symbol;Acc:HGNC:3218]	515.574	454.433	409.808	176.64	175.193	157.06	307.514	1.44768	0.13791	10.4973	8.89314e-26	1.74137e-24	1.3207	0.125202
ENSG00000108604	SMARCD2	protein_coding	SWI/SNF related, matrix associated, actin dependent regulator of chromatin, subfamily d, member 2 [Source:HGNC Symbol;Acc:HGNC:11107]	2141.2	2197.16	2089.24	3143.58	3126.53	3139.81	2729.32	-0.55048	0.0524536	-10.4946	9.14461e-26	1.78941e-24	-0.542863	0.0517261
ENSG00000135686	KLHL36	protein_coding	kelch like family member 36 [Source:HGNC Symbol;Acc:HGNC:17844]	5936.12	5748.8	5281.43	4191.1	4150.73	4141.07	5100.37	0.442215	0.0421404	10.4939	9.21895e-26	1.80274e-24	0.438228	0.0417613
ENSG00000204789	ZNF204P	transcribed_unprocessed_pseudogene	zinc finger protein 204, pseudogene [Source:HGNC Symbol;Acc:HGNC:12995]	1184.63	1106.3	1219.62	614.134	625.69	654.185	919.802	0.887923	0.0846286	10.492	9.40217e-26	1.83734e-24	0.856708	0.0816009
ENSG00000166446	CDYL2	protein_coding	chromodomain Y like 2 [Source:HGNC Symbol;Acc:HGNC:23030]	5345.97	5621.96	5850.06	7823.53	7300.36	7636.36	6536.23	-0.437966	0.0417737	-10.4842	1.02052e-25	1.99293e-24	-0.434128	0.0414068
ENSG00000165406	MARCHF8	protein_coding	membrane associated ring-CH-type finger 8 [Source:HGNC Symbol;Acc:HGNC:23356]	4455.33	4361.23	4454.95	5800.38	5912.29	5657.68	4987.45	-0.385969	0.0368226	-10.4819	1.04672e-25	2.04271e-24	-0.383339	0.0365712
ENSG00000102098	SCML2	protein_coding	Scm polycomb group protein like 2 [Source:HGNC Symbol;Acc:HGNC:10581]	3841.4	3712.67	4222.6	5537.47	5294.3	5560.92	4623.27	-0.478337	0.0456711	-10.4735	1.14318e-25	2.22948e-24	-0.473341	0.0451925
ENSG00000132359	RAP1GAP2	protein_coding	RAP1 GTPase activating protein 2 [Source:HGNC Symbol;Acc:HGNC:29176]	6096.09	6055.43	5991.24	4676.86	4893.86	4863.97	5592.22	0.330926	0.0316014	10.4719	1.16325e-25	2.26709e-24	0.329238	0.0314407
ENSG00000139190	VAMP1	protein_coding	vesicle associated membrane protein 1 [Source:HGNC Symbol;Acc:HGNC:12642]	2028.79	1961.12	2010.81	2750.25	2779.99	2875.47	2463.97	-0.487914	0.0465989	-10.4705	1.18015e-25	2.29849e-24	-0.482568	0.0460865
ENSG00000112182	BACH2	protein_coding	BTB domain and CNC homolog 2 [Source:HGNC Symbol;Acc:HGNC:14078]	18982.2	18958.2	18785.5	15676.8	14949.2	15057.5	16369.7	0.311741	0.0297801	10.4681	1.21084e-25	2.35669e-24	0.310354	0.0296469
ENSG00000157005	SST	protein_coding	somatostatin [Source:HGNC Symbol;Acc:HGNC:11329]	5351.37	5709.09	5170.64	8719.05	8324.57	8490.38	6745.15	-0.654209	0.0625257	-10.463	1.27689e-25	2.48358e-24	-0.641511	0.0613093
ENSG00000174498	IGDCC3	protein_coding	immunoglobulin superfamily DCC subclass member 3 [Source:HGNC Symbol;Acc:HGNC:9700]	18406.1	18000.8	18826.7	23772.5	23246.8	23907.5	20908.7	-0.361139	0.0345264	-10.4598	1.32131e-25	2.56827e-24	-0.358969	0.0343188
ENSG00000147912	FBXO10	protein_coding	F-box protein 10 [Source:HGNC Symbol;Acc:HGNC:13589]	1783.43	1765.89	1696.1	2501.72	2460.41	2542.42	2163.66	-0.519337	0.0496553	-10.4588	1.33476e-25	2.59267e-24	-0.512896	0.0490365
ENSG00000276644	DACH1	protein_coding	dachshund family transcription factor 1 [Source:HGNC Symbol;Acc:HGNC:2663]	35986.4	36563.1	39334.7	28564.4	27688.2	28610.2	32007.3	0.398513	0.0381366	10.4496	1.47117e-25	2.85574e-24	0.395598	0.0378572
ENSG00000165646	SLC18A2	protein_coding	solute carrier family 18 member A2 [Source:HGNC Symbol;Acc:HGNC:10935]	72.4181	61.7676	50.0005	216.693	196.371	230.683	159.129	-1.8237	0.174533	-10.449	1.48075e-25	2.87242e-24	-1.56831	0.148201
ENSG00000182968	SOX1	protein_coding	SRY-box transcription factor 1 [Source:HGNC Symbol;Acc:HGNC:11189]	266.974	102.578	230.395	4.10792	3.8504	8.41395	78.7426	5.07103	0.485491	10.4452	1.54182e-25	2.9889e-24	2.57368	0.218872
ENSG00000136938	ANP32B	protein_coding	acidic nuclear phosphoprotein 32 family member B [Source:HGNC Symbol;Acc:HGNC:16677]	7924.92	8478.71	8497.15	10647.7	10590.5	10862.4	9503.3	-0.367	0.0351487	-10.4413	1.60522e-25	3.10973e-24	-0.364714	0.0349296
ENSG00000276293	PIP4K2B	protein_coding	phosphatidylinositol-5-phosphate 4-kinase type 2 beta [Source:HGNC Symbol;Acc:HGNC:8998]	64077	63234.6	63429.1	54464.8	53532.1	53785.5	59294.8	0.237425	0.0227492	10.4366	1.68761e-25	3.26716e-24	0.236802	0.0226896
ENSG00000125170	DOK4	protein_coding	docking protein 4 [Source:HGNC Symbol;Acc:HGNC:19868]	14297.7	14184.5	14561.9	11512.4	11520.4	11859.5	12987.2	0.302012	0.0289739	10.4236	1.9348e-25	3.74322e-24	0.300732	0.0288508
ENSG00000168959	GRM5	protein_coding	glutamate metabotropic receptor 5 [Source:HGNC Symbol;Acc:HGNC:4597]	369.657	326.486	363.729	127.345	107.811	131.819	236.557	1.50651	0.144565	10.421	1.98846e-25	3.84448e-24	1.36289	0.129805
ENSG00000260081	MRFAP1P1	transcribed_processed_pseudogene	MRFAP1 pseudogene 1 [Source:HGNC Symbol;Acc:HGNC:55909]	840.915	871.365	742.165	464.195	388.891	445.238	639.228	0.902161	0.0866423	10.4125	2.17499e-25	4.20233e-24	0.868908	0.0833619
ENSG00000229191		lncRNA	novel transcript, antisense KIF21B	3046.96	2949.4	2986.31	2238.81	2163.93	2238.11	2720.59	0.432365	0.0415269	10.4117	2.19278e-25	4.23389e-24	0.428549	0.0411611
ENSG00000177335	LINC02904	lncRNA	long intergenic non-protein coding RNA 2904 [Source:HGNC Symbol;Acc:HGNC:26731]	333.988	332.001	321.572	138.642	127.063	113.588	229.481	1.3916	0.133696	10.4087	2.26196e-25	4.36458e-24	1.27551	0.121726
ENSG00000105464	GRIN2D	protein_coding	glutamate ionotropic receptor NMDA type subunit 2D [Source:HGNC Symbol;Acc:HGNC:4588]	6412.78	6608.03	6427.52	4793.94	4824.55	4901.83	5400.94	0.420898	0.0404448	10.4067	2.30976e-25	4.45386e-24	0.417474	0.0401121
ENSG00000112936	C7	protein_coding	complement C7 [Source:HGNC Symbol;Acc:HGNC:1346]	154.564	158.831	200.002	466.249	458.198	495.722	321.067	-1.46817	0.141099	-10.4053	2.34558e-25	4.51994e-24	-1.33407	0.127675
ENSG00000141314	RHBDL3	protein_coding	rhomboid like 3 [Source:HGNC Symbol;Acc:HGNC:16502]	2141.2	2097.89	2202.97	2980.29	3078.4	3099.84	2812.8	-0.507099	0.0487495	-10.4021	2.4244e-25	4.66873e-24	-0.500973	0.0481608
ENSG00000166896	ATP23	protein_coding	ATP23 metallopeptidase and ATP synthase assembly factor homolog [Source:HGNC Symbol;Acc:HGNC:29452]	276.702	296.705	303.925	116.049	71.2324	98.1628	195.956	1.57781	0.151736	10.3984	2.52075e-25	4.85108e-24	1.4143	0.134599
ENSG00000089335	ZNF302	protein_coding	zinc finger protein 302 [Source:HGNC Symbol;Acc:HGNC:13848]	6421.43	6697.37	6960.86	8827.91	8788.54	8704.23	7695.6	-0.389949	0.0375102	-10.3958	2.59087e-25	4.98271e-24	-0.387186	0.0372441
ENSG00000129566	TEP1	protein_coding	telomerase associated protein 1 [Source:HGNC Symbol;Acc:HGNC:11726]	659.329	714.74	689.223	1242.64	1312.99	1137.99	983.066	-0.832781	0.0801124	-10.3952	2.6085e-25	5.01331e-24	-0.806256	0.0775416
ENSG00000134779	TPGS2	protein_coding	tubulin polyglutamylase complex subunit 2 [Source:HGNC Symbol;Acc:HGNC:24561]	34669.9	35564.9	36247.5	29736.2	30474	29523.2	33172.5	0.247769	0.0238375	10.3941	2.6381e-25	5.06685e-24	0.247054	0.0237688
ENSG00000102984	ZNF821	protein_coding	zinc finger protein 821 [Source:HGNC Symbol;Acc:HGNC:28043]	6479.8	6461.33	6503.99	5173.92	5292.38	5146.53	5716.54	0.318979	0.0307098	10.3869	2.84556e-25	5.46172e-24	0.317471	0.0305634
ENSG00000088756	ARHGAP28	protein_coding	Rho GTPase activating protein 28 [Source:HGNC Symbol;Acc:HGNC:25509]	2042.84	1928.03	2048.06	2956.67	2853.15	2859.34	2367.7	-0.526601	0.050746	-10.3772	3.14902e-25	6.04019e-24	-0.519857	0.0500915
ENSG00000166257	SCN3B	protein_coding	sodium voltage-gated channel beta subunit 3 [Source:HGNC Symbol;Acc:HGNC:20665]	36705.2	36512.4	37624.9	30284.6	29988.9	30029.4	33269.5	0.295649	0.0284911	10.3769	3.15925e-25	6.05582e-24	0.294437	0.0283742
ENSG00000136854	STXBP1	protein_coding	syntaxin binding protein 1 [Source:HGNC Symbol;Acc:HGNC:11444]	96262	96653.1	95486.3	81471.3	81249.3	81339.8	89586.2	0.240814	0.0232079	10.3764	3.17623e-25	6.08435e-24	0.240157	0.0231446
ENSG00000070413	DGCR2	protein_coding	DiGeorge syndrome critical region gene 2 [Source:HGNC Symbol;Acc:HGNC:2845]	23971.5	23575.4	23990.5	18646.9	18726.4	19149.5	21149.9	0.339533	0.032749	10.3678	3.47612e-25	6.65445e-24	0.337697	0.0325716
ENSG00000172260	NEGR1	protein_coding	neuronal growth regulator 1 [Source:HGNC Symbol;Acc:HGNC:17302]	38040	38517.6	41077.9	30333.9	29403.6	29191.5	32687.4	0.403627	0.03894	10.3653	3.56466e-25	6.81946e-24	0.400554	0.0386428
ENSG00000173226	IQCB1	protein_coding	IQ motif containing B1 [Source:HGNC Symbol;Acc:HGNC:28949]	2528.15	2531.37	2542.18	1701.7	1617.17	1701.72	2069.07	0.594757	0.0573823	10.3648	3.58421e-25	6.85237e-24	0.585023	0.0564324
ENSG00000197177	ADGRA1	protein_coding	adhesion G protein-coupled receptor A1 [Source:HGNC Symbol;Acc:HGNC:13838]	3351.77	3258.24	3427.49	2116.6	2412.28	2417.61	2852.35	0.533029	0.0514343	10.3633	3.64182e-25	6.95794e-24	0.525952	0.0507481
ENSG00000139998	RAB15	protein_coding	RAB15, member RAS oncogene family [Source:HGNC Symbol;Acc:HGNC:20150]	20465.1	20432.9	20930.6	16628.8	17032.3	17359.4	19777.5	0.276957	0.0267361	10.3589	3.81233e-25	7.27892e-24	0.275947	0.0266391
ENSG00000143479	DYRK3	protein_coding	dual specificity tyrosine phosphorylation regulated kinase 3 [Source:HGNC Symbol;Acc:HGNC:3094]	2029.87	2022.89	2009.83	1347.4	1353.42	1366.57	1769.57	0.57511	0.055566	10.35	4.18327e-25	7.98193e-24	0.566101	0.0546937
ENSG00000224597	SVIL-AS1	transcribed_unprocessed_pseudogene	SVIL antisense RNA 1 [Source:HGNC Symbol;Acc:HGNC:51219]	3508.49	3559.36	3790.24	2635.23	2708.76	2625.15	3156.73	0.449308	0.0434165	10.3488	4.23848e-25	8.08199e-24	0.445045	0.0430024
ENSG00000170430	MGMT	protein_coding	O-6-methylguanine-DNA methyltransferase [Source:HGNC Symbol;Acc:HGNC:7059]	429.104	432.373	453.927	823.637	773.931	818.958	642.746	-0.881277	0.0851712	-10.3471	4.31256e-25	8.21786e-24	-0.849689	0.0820609
ENSG00000114279	FGF12	protein_coding	fibroblast growth factor 12 [Source:HGNC Symbol;Acc:HGNC:3668]	4663.94	4445.06	4710.84	3449.62	3307.5	3334.73	3827.93	0.45278	0.0437602	10.3469	4.32476e-25	8.23571e-24	0.448476	0.0433389
ENSG00000105538	RASIP1	protein_coding	Ras interacting protein 1 [Source:HGNC Symbol;Acc:HGNC:24716]	257.246	227.217	217.649	458.033	487.076	464.871	383.974	-1.00214	0.0968819	-10.344	4.45776e-25	8.48343e-24	-0.954996	0.0921826
ENSG00000005483	KMT2E	protein_coding	lysine methyltransferase 2E (inactive) [Source:HGNC Symbol;Acc:HGNC:18541]	24492.4	23023.9	23399.3	18734.2	18603.2	18233	20395.3	0.352054	0.0340525	10.3386	4.71603e-25	8.96908e-24	0.350002	0.0338534
ENSG00000100577	GSTZ1	protein_coding	glutathione S-transferase zeta 1 [Source:HGNC Symbol;Acc:HGNC:4643]	757.688	705.916	705.89	1188.22	1103.14	1147.1	947.534	-0.669059	0.064716	-10.3384	4.724e-25	8.97837e-24	-0.65511	0.0633458
ENSG00000157542	KCNJ6	protein_coding	potassium inwardly rectifying channel subfamily J member 6 [Source:HGNC Symbol;Acc:HGNC:6267]	5480	5260.17	4957.9	3109.69	3120.75	3085.82	4363.43	0.752885	0.0728961	10.3282	5.2542e-25	9.97955e-24	0.733028	0.0709731
ENSG00000169992	NLGN2	protein_coding	neuroligin 2 [Source:HGNC Symbol;Acc:HGNC:14290]	29062.4	29282.3	28539.5	23346.3	23893.7	23228.8	25916.4	0.302672	0.0293359	10.3175	5.87481e-25	1.1151e-23	0.301358	0.0292083
ENSG00000139767	SRRM4	protein_coding	serine/arginine repetitive matrix 4 [Source:HGNC Symbol;Acc:HGNC:29389]	34500.2	33435	33771	40911.8	41530.4	40645.7	37808.1	-0.274966	0.0266563	-10.3152	6.01336e-25	1.14066e-23	-0.273978	0.0265605
ENSG00000165572	KBTBD6	protein_coding	kelch repeat and BTB domain containing 6 [Source:HGNC Symbol;Acc:HGNC:25340]	11239.9	11245	11430.5	9371.19	8984.91	9150.87	10096.1	0.300935	0.029187	10.3106	6.31112e-25	1.19636e-23	0.299646	0.0290613
ENSG00000003137	CYP26B1	protein_coding	cytochrome P450 family 26 subfamily B member 1 [Source:HGNC Symbol;Acc:HGNC:20581]	255.085	237.144	179.414	557.65	494.777	590.379	376.246	-1.30314	0.12639	-10.3104	6.32049e-25	1.19736e-23	-1.20614	0.116635
ENSG00000204624	DISP3	protein_coding	dispatched RND transporter family member 3 [Source:HGNC Symbol;Acc:HGNC:29251]	5824.79	5828.22	5428.49	7813.26	8339.97	7712.09	7371.17	-0.480722	0.0466283	-10.3097	6.37176e-25	1.20628e-23	-0.475445	0.0461169
ENSG00000168993	CPLX1	protein_coding	complexin 1 [Source:HGNC Symbol;Acc:HGNC:2309]	11030.2	11250.5	11145.2	15623.4	14791.3	15434	13157.1	-0.456622	0.0443005	-10.3074	6.5265e-25	1.23478e-23	-0.452121	0.0438636
ENSG00000071073	MGAT4A	protein_coding	alpha-1,3-mannosyl-glycoprotein 4-beta-N-acetylglucosaminyltransferase A [Source:HGNC Symbol;Acc:HGNC:7047]	7769.27	7503.66	7954.01	10977.4	10471.2	10908.7	8940.65	-0.478996	0.0464835	-10.3047	6.71349e-25	1.26933e-23	-0.473814	0.0459797
ENSG00000081026	MAGI3	protein_coding	membrane associated guanylate kinase, WW and PDZ domain containing 3 [Source:HGNC Symbol;Acc:HGNC:29647]	5679.96	5634.09	5765.75	4554.65	4225.82	4354.22	5107.66	0.376269	0.0365362	10.2985	7.15453e-25	1.35184e-23	0.373729	0.036289
ENSG00000114019	AMOTL2	protein_coding	angiomotin like 2 [Source:HGNC Symbol;Acc:HGNC:17812]	10996.7	11361.9	10973.6	8806.35	8559.44	8886.53	9101.65	0.34279	0.0332923	10.2964	7.31757e-25	1.38175e-23	0.34091	0.033107
ENSG00000258334	TROAP-AS1	lncRNA	TROAP and PRPH antisense RNA 1 [Source:HGNC Symbol;Acc:HGNC:55453]	257.246	233.835	221.571	586.405	648.793	504.837	421.266	-1.2767	0.123999	-10.296	7.34225e-25	1.38551e-23	-1.18332	0.114722
ENSG00000157014	TATDN2	protein_coding	TatD DNase domain containing 2 [Source:HGNC Symbol;Acc:HGNC:28988]	4545.05	4713.09	4429.46	3494.81	3582.8	3590.65	4123.57	0.35935	0.0349264	10.2888	7.91741e-25	1.49308e-23	0.357124	0.0347098
ENSG00000116667	C1orf21	protein_coding	chromosome 1 open reading frame 21 [Source:HGNC Symbol;Acc:HGNC:15494]	11107	10754.2	11071.7	8979.91	8528.64	8443.4	9509.2	0.343545	0.0333927	10.288	7.98159e-25	1.50421e-23	0.341627	0.033205
ENSG00000101695	RNF125	protein_coding	ring finger protein 125 [Source:HGNC Symbol;Acc:HGNC:21150]	4659.62	4425.21	4834.37	6840.71	6630.39	6756.4	5440.54	-0.53952	0.0524444	-10.2875	8.02721e-25	1.51183e-23	-0.532123	0.0517232
ENSG00000159167	STC1	protein_coding	stanniocalcin 1 [Source:HGNC Symbol;Acc:HGNC:11373]	3573.35	3301.26	3512.78	2406.21	2321.79	2079.65	2778.7	0.613664	0.059675	10.2834	8.3693e-25	1.57524e-23	0.60285	0.0586129
ENSG00000099290	WASHC2A	protein_coding	WASH complex subunit 2A [Source:HGNC Symbol;Acc:HGNC:23416]	6536	6515.38	6932.43	8282.59	8384.25	8305.27	7578.85	-0.320456	0.0311784	-10.2781	8.84245e-25	1.66321e-23	-0.318881	0.031025
ENSG00000154783	FGD5	protein_coding	FYVE, RhoGEF and PH domain containing 5 [Source:HGNC Symbol;Acc:HGNC:19117]	270.217	312.147	315.69	756.884	644.942	712.381	488.947	-1.23985	0.120653	-10.2762	9.02341e-25	1.69616e-23	-1.15572	0.112209
ENSG00000145147	SLIT2	protein_coding	slit guidance ligand 2 [Source:HGNC Symbol;Acc:HGNC:11086]	25467.4	24704.8	25866	32156.8	33394.5	31299.2	28377.5	-0.348244	0.0338968	-10.2737	9.26202e-25	1.73989e-23	-0.346226	0.0337003
ENSG00000114450	GNB4	protein_coding	G protein subunit beta 4 [Source:HGNC Symbol;Acc:HGNC:20731]	5654.02	5651.74	5977.52	7868.72	7569.89	7831.29	6867.19	-0.429994	0.0418606	-10.2721	9.4177e-25	1.76799e-23	-0.426201	0.0414909
ENSG00000059758	CDK17	protein_coding	cyclin dependent kinase 17 [Source:HGNC Symbol;Acc:HGNC:8750]	11089.7	11175.5	11649.1	8982.99	8767.37	8927.2	10021.7	0.3456	0.0336744	10.263	1.03435e-24	1.94054e-23	0.343627	0.0334814
ENSG00000143126	CELSR2	protein_coding	cadherin EGF LAG seven-pass G-type receptor 2 [Source:HGNC Symbol;Acc:HGNC:3231]	44902.5	44383.3	43503.4	35193.6	36057.1	35347.7	39480.6	0.317212	0.0309221	10.2584	1.08486e-24	2.03399e-23	0.315681	0.0307728
ENSG00000163285	GABRG1	protein_coding	gamma-aminobutyric acid type A receptor subunit gamma1 [Source:HGNC Symbol;Acc:HGNC:4086]	221.578	241.556	223.532	40.0522	67.382	38.5639	115.439	2.31366	0.225582	10.2564	1.10781e-24	2.07568e-23	1.86482	0.176396
ENSG00000215474	SKOR2	protein_coding	SKI family transcriptional corepressor 2 [Source:HGNC Symbol;Acc:HGNC:32695]	3251.25	3001.24	3066.7	4317.42	4716.74	4542.13	3555.13	-0.540993	0.0527709	-10.2517	1.16234e-24	2.17645e-23	-0.533514	0.052038
ENSG00000215196	BASP1-AS1	lncRNA	BASP1 antisense RNA 1 [Source:HGNC Symbol;Acc:HGNC:26609]	1421.34	1286.09	1144.13	744.56	727.726	741.83	1006.14	0.795927	0.0776508	10.2501	1.18238e-24	2.21255e-23	0.772322	0.075308
ENSG00000103335	PIEZO1	protein_coding	piezo type mechanosensitive ion channel component 1 [Source:HGNC Symbol;Acc:HGNC:28993]	141.594	145.595	139.217	366.632	454.347	361.099	315.331	-1.45617	0.142172	-10.2423	1.28137e-24	2.39515e-23	-1.31461	0.128057
ENSG00000131668	BARX1	protein_coding	BARX homeobox 1 [Source:HGNC Symbol;Acc:HGNC:955]	21.6173	25.3688	25.4905	188.964	177.118	167.578	106.237	-2.8779	0.280982	-10.2423	1.2816e-24	2.39515e-23	-2.07326	0.194519
ENSG00000182095	TNRC18	protein_coding	trinucleotide repeat containing 18 [Source:HGNC Symbol;Acc:HGNC:11962]	11920.9	11843.9	11160.9	8875.16	8669.18	9100.39	9893.13	0.388782	0.0379592	10.2421	1.28426e-24	2.39858e-23	0.385979	0.0376838
ENSG00000152154	TMEM178A	protein_coding	transmembrane protein 178A [Source:HGNC Symbol;Acc:HGNC:28517]	5623.75	5430.04	5088.29	3725.88	3867.73	3648.85	4491.42	0.523976	0.0511688	10.2401	1.31042e-24	2.44586e-23	0.517123	0.0504963
ENSG00000064300	NGFR	protein_coding	nerve growth factor receptor [Source:HGNC Symbol;Acc:HGNC:7809]	39862.4	40775.5	42030.9	52816.5	52779.4	52798.9	45353.7	-0.368726	0.036009	-10.2398	1.31468e-24	2.45225e-23	-0.366317	0.0357737
ENSG00000072954	TMEM38A	protein_coding	transmembrane protein 38A [Source:HGNC Symbol;Acc:HGNC:28462]	1432.15	1336.83	1446.09	830.826	926.022	900.994	1240.42	0.670109	0.0654565	10.2375	1.34709e-24	2.51108e-23	0.655406	0.0640238
ENSG00000100994	PYGB	protein_coding	glycogen phosphorylase B [Source:HGNC Symbol;Acc:HGNC:9723]	38208.7	39257.7	38515.1	47520.4	46953.7	47416.8	43625	-0.291029	0.0284564	-10.2272	1.49793e-24	2.79048e-23	-0.289838	0.0283399
ENSG00000232063		lncRNA	novel transcript	216.173	186.406	266.67	52.3759	50.0552	50.4837	130.814	2.13015	0.208299	10.2264	1.51039e-24	2.81189e-23	1.74733	0.167453
ENSG00000183831	ANKRD45	protein_coding	ankyrin repeat domain 45 [Source:HGNC Symbol;Acc:HGNC:24786]	551.242	513.995	469.613	229.016	231.024	228.579	350.774	1.15654	0.113168	10.2196	1.62014e-24	3.01429e-23	1.0875	0.106021
ENSG00000221866	PLXNA4	protein_coding	plexin A4 [Source:HGNC Symbol;Acc:HGNC:9102]	115961	115801	108786	148979	148999	146493	123815	-0.384223	0.0376054	-10.2172	1.66052e-24	3.08745e-23	-0.381487	0.0373376
ENSG00000164690	SHH	protein_coding	sonic hedgehog signaling molecule [Source:HGNC Symbol;Acc:HGNC:10848]	88.6311	81.6215	87.2559	245.448	321.509	316.926	189.332	-1.77439	0.173718	-10.2142	1.71244e-24	3.18195e-23	-1.53826	0.149186
ENSG00000185742	C11orf87	protein_coding	chromosome 11 open reading frame 87 [Source:HGNC Symbol;Acc:HGNC:33788]	7454.74	7235.64	8210.87	5105.11	4941.99	4783.33	5786.28	0.627452	0.0614364	10.213	1.73355e-24	3.21912e-23	0.615767	0.0602826
ENSG00000157927	RADIL	protein_coding	Rap associating with DIL domain [Source:HGNC Symbol;Acc:HGNC:22226]	2952.93	2862.27	2792.19	2019.04	1930.98	1977.28	2388.83	0.535871	0.0524799	10.211	1.77084e-24	3.28626e-23	0.528527	0.0517527
ENSG00000133083	DCLK1	protein_coding	doublecortin like kinase 1 [Source:HGNC Symbol;Acc:HGNC:2700]	88668.9	88346.4	92479.4	72011.8	71066.9	70155.5	81551.3	0.337877	0.033119	10.2019	1.94424e-24	3.60576e-23	0.336006	0.0329356
ENSG00000274712		transcribed_unprocessed_pseudogene	bromodomain PHD finger transcription factor (BPTF) pseudogene	1418.1	1518.82	1416.68	949.956	1022.28	955.685	1153.76	0.579981	0.0568732	10.1978	2.02857e-24	3.75976e-23	0.570806	0.0559479
ENSG00000184575	XPOT	protein_coding	exportin for tRNA [Source:HGNC Symbol;Acc:HGNC:12826]	11696.1	11712.7	12336.4	16144.1	15521	16114.8	13943.1	-0.41918	0.0411075	-10.1972	2.04141e-24	3.78116e-23	-0.415617	0.0407578
ENSG00000101901	ALG13	protein_coding	ALG13 UDP-N-acetylglucosaminyltransferase subunit [Source:HGNC Symbol;Acc:HGNC:30881]	3049.13	3433.62	3282.39	4387.26	4320.15	4650.81	3855.33	-0.455155	0.044643	-10.1954	2.078e-24	3.84649e-23	-0.450602	0.0441949
ENSG00000144834	TAGLN3	protein_coding	transgelin 3 [Source:HGNC Symbol;Acc:HGNC:29868]	45784.5	45026.4	46027	54675.4	57944.7	56208	51024	-0.302709	0.0296921	-10.1949	2.08893e-24	3.86426e-23	-0.301361	0.0295598
ENSG00000146374	RSPO3	protein_coding	R-spondin 3 [Source:HGNC Symbol;Acc:HGNC:20866]	823.621	791.949	797.068	415.927	460.123	363.202	609.331	0.982205	0.096371	10.1919	2.15475e-24	3.98349e-23	0.937649	0.0919113
ENSG00000077942	FBLN1	protein_coding	fibulin 1 [Source:HGNC Symbol;Acc:HGNC:3600]	3923.55	3860.48	4024.55	2683.5	2828.12	2874.07	3352.68	0.49394	0.048525	10.1791	2.45873e-24	4.54257e-23	0.488116	0.0479493
ENSG00000166750	SLFN5	protein_coding	schlafen family member 5 [Source:HGNC Symbol;Acc:HGNC:28286]	2541.12	2592.03	2598.07	3793.66	3765.69	3494.59	3167.55	-0.513038	0.0504325	-10.1728	2.62347e-24	4.84385e-23	-0.506483	0.0497871
ENSG00000064961	HMG20B	protein_coding	high mobility group 20B [Source:HGNC Symbol;Acc:HGNC:5002]	1375.94	1389.77	1348.05	2143.31	2063.82	2150.47	1761.32	-0.630529	0.0620074	-10.1686	2.73778e-24	5.05171e-23	-0.618449	0.0608123
ENSG00000188856	RPSAP47	processed_pseudogene	ribosomal protein SA pseudogene 47 [Source:HGNC Symbol;Acc:HGNC:36162]	3.2426	4.41197	3.92161	119.13	103.961	126.209	63.2443	-4.92827	0.484673	-10.1682	2.74865e-24	5.06855e-23	-2.75862	0.205046
ENSG00000234409	CCDC188	protein_coding	coiled-coil domain containing 188 [Source:HGNC Symbol;Acc:HGNC:51899]	169.696	195.23	198.041	0	1.9252	2.80465	105.35	6.78118	0.667239	10.1631	2.89863e-24	5.34173e-23	3.55064	0.192165
ENSG00000165966	PDZRN4	protein_coding	PDZ domain containing ring finger 4 [Source:HGNC Symbol;Acc:HGNC:30552]	867.936	940.853	854.911	511.436	542.907	476.791	729.04	0.811632	0.0798631	10.1628	2.90631e-24	5.3525e-23	0.78557	0.0772723
ENSG00000117477	CCDC181	protein_coding	coiled-coil domain containing 181 [Source:HGNC Symbol;Acc:HGNC:28051]	1950.97	1698.61	1930.41	1204.65	1153.2	1240.36	1548.62	0.627803	0.0617765	10.1625	2.91549e-24	5.36602e-23	0.615856	0.0605879
ENSG00000183662	TAFA1	protein_coding	TAFA chemokine like family member 1 [Source:HGNC Symbol;Acc:HGNC:21587]	512.331	459.948	506.868	965.361	874.041	1039.82	639.062	-0.9687	0.0955695	-10.1361	3.82131e-24	7.02874e-23	-0.92733	0.0913398
ENSG00000224546	EIF4BP3	processed_pseudogene	eukaryotic translation initiation factor 4B pseudogene 3 [Source:HGNC Symbol;Acc:HGNC:37936]	512.331	519.51	583.34	262.907	207.922	248.212	380.396	1.14841	0.11335	10.1315	4.00441e-24	7.36088e-23	1.07884	0.106153
ENSG00000172058	SERF1A	protein_coding	small EDRK-rich factor 1A [Source:HGNC Symbol;Acc:HGNC:10755]	126.461	116.917	132.354	1.02698	0	5.6093	62.2211	5.37365	0.530404	10.1312	4.01571e-24	7.377e-23	2.9733	0.204805
ENSG00000112238	PRDM13	protein_coding	PR/SET domain 13 [Source:HGNC Symbol;Acc:HGNC:13998]	448.56	372.812	415.691	147.885	163.642	118.496	249.335	1.55485	0.153578	10.1242	4.31437e-24	7.92066e-23	1.39474	0.13661
ENSG00000135968	GCC2	protein_coding	GRIP and coiled-coil domain containing 2 [Source:HGNC Symbol;Acc:HGNC:23218]	5710.22	5656.15	5853.01	7454.84	7525.61	7389.55	6636.46	-0.376626	0.0372059	-10.1227	4.37966e-24	8.03545e-23	-0.373997	0.036946
ENSG00000106012	IQCE	protein_coding	IQ motif containing E [Source:HGNC Symbol;Acc:HGNC:29171]	3790.6	3782.16	3540.23	4600.87	4770.65	4733.55	4244.9	-0.343622	0.0339727	-10.1146	4.7578e-24	8.72373e-23	-0.341615	0.033774
ENSG00000251273	LINC02228	lncRNA	long intergenic non-protein coding RNA 2228 [Source:HGNC Symbol;Acc:HGNC:53097]	110.248	112.505	122.55	7.18886	5.7756	9.11511	58.713	3.88685	0.384347	10.1129	4.84395e-24	8.87611e-23	2.39916	0.206252
ENSG00000104967	NOVA2	protein_coding	NOVA alternative splicing regulator 2 [Source:HGNC Symbol;Acc:HGNC:7887]	32148.2	31856.6	31755.3	25906.6	25899.7	25793.7	28241.8	0.303416	0.0300258	10.1052	5.23971e-24	9.59527e-23	0.302038	0.0298891
ENSG00000135446	CDK4	protein_coding	cyclin dependent kinase 4 [Source:HGNC Symbol;Acc:HGNC:1773]	4543.97	4584.04	4752.01	5730.54	6037.43	6000.55	5301.3	-0.354976	0.0351428	-10.101	5.47039e-24	1.00114e-22	-0.352764	0.0349235
ENSG00000148339	SLC25A25	protein_coding	solute carrier family 25 member 25 [Source:HGNC Symbol;Acc:HGNC:20663]	4117.02	4346.9	3932.4	2914.57	3172.73	3118.77	3609.48	0.431028	0.0426894	10.0968	5.70463e-24	1.04335e-22	0.427073	0.0422961
ENSG00000157833	GAREM2	protein_coding	GRB2 associated regulator of MAPK1 subtype 2 [Source:HGNC Symbol;Acc:HGNC:27172]	16969.6	16506.3	16846.3	21410.5	23100.5	22421.1	19162.1	-0.410949	0.0407147	-10.0934	5.90981e-24	1.0802e-22	-0.407523	0.0403752
ENSG00000135519	KCNH3	protein_coding	potassium voltage-gated channel subfamily H member 3 [Source:HGNC Symbol;Acc:HGNC:6252]	180.505	168.758	150.002	416.954	396.591	396.157	276.99	-1.27978	0.126944	-10.0814	6.67506e-24	1.21931e-22	-1.18453	0.116969
ENSG00000070214	SLC44A1	protein_coding	solute carrier family 44 member 1 [Source:HGNC Symbol;Acc:HGNC:18798]	1965.02	1934.65	1990.22	2814.95	2589.4	2855.13	2431.25	-0.493916	0.0489965	-10.0806	6.72866e-24	1.22833e-22	-0.487945	0.0484019
ENSG00000135414	GDF11	protein_coding	growth differentiation factor 11 [Source:HGNC Symbol;Acc:HGNC:4216]	17783.5	17216.6	17737.4	22301.9	22141.7	21708.7	19662.7	-0.326655	0.032416	-10.077	6.98325e-24	1.27401e-22	-0.324923	0.032244
ENSG00000107562	CXCL12	protein_coding	C-X-C motif chemokine ligand 12 [Source:HGNC Symbol;Acc:HGNC:10672]	482.067	575.762	550.006	1035.2	933.722	1128.87	804.223	-0.954554	0.094744	-10.0751	7.1196e-24	1.2977e-22	-0.912952	0.0905533
ENSG00000163075	CFAP221	protein_coding	cilia and flagella associated protein 221 [Source:HGNC Symbol;Acc:HGNC:33720]	677.704	600.028	707.851	299.878	334.985	353.386	495.105	1.00458	0.0997091	10.0751	7.12204e-24	1.2977e-22	0.95637	0.0947634
ENSG00000101493	ZNF516	protein_coding	zinc finger protein 516 [Source:HGNC Symbol;Acc:HGNC:28990]	4942.81	4522.27	4790.25	6471	6164.49	6386.89	5428.66	-0.417648	0.0414632	-10.0727	7.29171e-24	1.32778e-22	-0.414046	0.0411047
ENSG00000185818	NAT8L	protein_coding	N-acetyltransferase 8 like [Source:HGNC Symbol;Acc:HGNC:26742]	6269.03	6550.68	6766.74	4700.48	4739.84	4798.76	5783.76	0.459849	0.0456701	10.0689	7.58045e-24	1.3795e-22	0.455015	0.0451898
ENSG00000011009	LYPLA2	protein_coding	lysophospholipase 2 [Source:HGNC Symbol;Acc:HGNC:6738]	17290.6	17335.7	18034.5	21997.9	22151.4	22812.3	20318.7	-0.34686	0.0344647	-10.0642	7.95066e-24	1.44597e-22	-0.344781	0.034258
ENSG00000245958	SEPTIN7P14	transcribed_unprocessed_pseudogene	septin 7 pseudogene 14 [Source:HGNC Symbol;Acc:HGNC:44219]	2914.02	2925.14	3165.72	2127.9	2314.09	2153.27	2599.91	0.45669	0.0453822	10.0632	8.0333e-24	1.46008e-22	0.45196	0.0449093
ENSG00000283196		transcribed_unprocessed_pseudogene	lymphocyte-specific protein 1 (LSP1) pseudogene	295.077	198.539	211.767	33.8903	73.1576	46.2767	138.728	2.27516	0.226243	10.0563	8.62073e-24	1.56587e-22	1.81255	0.176506
ENSG00000170275	CRTAP	protein_coding	cartilage associated protein [Source:HGNC Symbol;Acc:HGNC:2379]	3213.42	3259.34	3299.06	4320.5	4387.53	4469.21	3719.28	-0.431822	0.0429432	-10.0556	8.67549e-24	1.57484e-22	-0.427836	0.0425454
ENSG00000134262	AP4B1	protein_coding	adaptor related protein complex 4 subunit beta 1 [Source:HGNC Symbol;Acc:HGNC:572]	2397.36	2524.75	2389.24	3320.22	3448.03	3458.84	2923.54	-0.484162	0.0481951	-10.0459	9.5799e-24	1.73793e-22	-0.478518	0.0476316
ENSG00000179051	RCC2	protein_coding	regulator of chromosome condensation 2 [Source:HGNC Symbol;Acc:HGNC:30297]	10313.6	10215.9	10237.4	12871.1	12627.4	12904.9	11292.6	-0.320599	0.0319149	-10.0454	9.62325e-24	1.74471e-22	-0.318953	0.031751
ENSG00000159899	NPR2	protein_coding	natriuretic peptide receptor 2 [Source:HGNC Symbol;Acc:HGNC:7944]	6193.37	6020.14	6601.05	8389.39	8168.63	8575.92	7406.28	-0.418777	0.0417063	-10.0411	1.00568e-23	1.82218e-22	-0.415112	0.0413409
ENSG00000134986	NREP	protein_coding	neuronal regeneration related protein [Source:HGNC Symbol;Acc:HGNC:16834]	179439	180397	184449	152709	148075	149318	163890	0.274059	0.0273064	10.0364	1.05408e-23	1.90837e-22	0.273027	0.0272035
ENSG00000005059	MCUB	protein_coding	mitochondrial calcium uniporter dominant negative subunit beta [Source:HGNC Symbol;Acc:HGNC:26076]	211.85	217.29	158.825	400.522	448.572	462.767	343.061	-1.16302	0.115881	-10.0364	1.05456e-23	1.90837e-22	-1.08698	0.108075
ENSG00000090661	CERS4	protein_coding	ceramide synthase 4 [Source:HGNC Symbol;Acc:HGNC:23747]	3984.08	4016	3852.98	2768.74	2803.09	3038.14	3395.35	0.456618	0.045505	10.0345	1.07532e-23	1.94472e-22	0.45188	0.0450295
ENSG00000051523	CYBA	protein_coding	cytochrome b-245 alpha chain [Source:HGNC Symbol;Acc:HGNC:2577]	143.755	101.475	65.687	400.522	425.469	337.96	219.358	-1.90319	0.189861	-10.0242	1.19374e-23	2.15754e-22	-1.61525	0.159612
ENSG00000161036	LRWD1	protein_coding	leucine rich repeats and WD repeat domain containing 1 [Source:HGNC Symbol;Acc:HGNC:21769]	5645.37	5701.37	5550.06	4254.78	4272.02	4492.35	4993.04	0.37325	0.0372558	10.0186	1.26314e-23	2.28017e-22	0.370641	0.0369943
ENSG00000120875	DUSP4	protein_coding	dual specificity phosphatase 4 [Source:HGNC Symbol;Acc:HGNC:3070]	35128.2	35831.8	35773.9	30362.6	30352.7	30869.4	33110	0.220464	0.0220056	10.0186	1.26315e-23	2.28017e-22	0.219924	0.0219516
ENSG00000170776	AKAP13	protein_coding	A-kinase anchoring protein 13 [Source:HGNC Symbol;Acc:HGNC:371]	7129.4	6712.82	7109.88	9481.07	9425.78	9415.91	8065.66	-0.434751	0.0434021	-10.0168	1.28573e-23	2.31948e-22	-0.43064	0.0429912
ENSG00000021355	SERPINB1	protein_coding	serpin family B member 1 [Source:HGNC Symbol;Acc:HGNC:3311]	429.104	404.798	451.966	751.749	835.537	832.28	615.472	-0.909028	0.0907704	-10.0146	1.31516e-23	2.37112e-22	-0.872573	0.0870553
ENSG00000073584	SMARCE1	protein_coding	SWI/SNF related, matrix associated, actin dependent regulator of chromatin, subfamily e, member 1 [Source:HGNC Symbol;Acc:HGNC:11109]	4155.93	3956.44	4093.18	3022.4	3024.49	2871.96	3557.59	0.455463	0.0454812	10.0143	1.31851e-23	2.37569e-22	0.450717	0.0450059
ENSG00000236708	SDK1-AS1	lncRNA	SDK1 antisense RNA 1 [Source:HGNC Symbol;Acc:HGNC:40883]	138.351	200.745	201.963	384.09	429.32	456.457	311.947	-1.23098	0.122928	-10.0139	1.32465e-23	2.38527e-22	-1.142	0.113722
ENSG00000152214	RIT2	protein_coding	Ras like without CAAX 2 [Source:HGNC Symbol;Acc:HGNC:10017]	159.968	159.934	194.12	30.8094	19.252	26.6442	86.1769	2.70029	0.2697	10.0122	1.34745e-23	2.42482e-22	2.02885	0.191887
ENSG00000198690	FAN1	protein_coding	FANCD2 and FANCI associated nuclease 1 [Source:HGNC Symbol;Acc:HGNC:29170]	4324.55	4399.84	4217.69	5562.12	5931.54	5673.81	5020.32	-0.40545	0.0405023	-10.0105	1.36998e-23	2.46385e-22	-0.402099	0.0401673
ENSG00000107960	STN1	protein_coding	STN1 subunit of CST complex [Source:HGNC Symbol;Acc:HGNC:26200]	3308.53	3183.24	3503.96	4686.11	4961.24	4529.51	3960.21	-0.50041	0.050064	-9.9954	1.59642e-23	2.86932e-22	-0.494131	0.0494348
ENSG00000107798	LIPA	protein_coding	lipase A, lysosomal acid type [Source:HGNC Symbol;Acc:HGNC:6617]	4742.85	4709.78	5319.67	6753.42	6898	6703.82	5907.79	-0.461076	0.0461354	-9.99397	1.61966e-23	2.9093e-22	-0.456146	0.0456416
ENSG00000253537	PCDHGA7	protein_coding	protocadherin gamma subfamily A, 7 [Source:HGNC Symbol;Acc:HGNC:8705]	11.8895	15.4419	19.6081	116.049	121.288	105.876	63.9347	-2.85046	0.285247	-9.99293	1.63672e-23	2.93812e-22	-2.06937	0.19109
ENSG00000250056	LINC01018	lncRNA	long intergenic non-protein coding RNA 1018 [Source:HGNC Symbol;Acc:HGNC:27394]	279.945	244.864	315.69	49.295	59.6812	67.3116	165.338	2.24546	0.224832	9.98729	1.73259e-23	3.1083e-22	1.79208	0.176472
ENSG00000182628	SKA2	protein_coding	spindle and kinetochore associated complex subunit 2 [Source:HGNC Symbol;Acc:HGNC:28006]	10537.4	10611.9	11310.9	8181.94	7737.38	8307.37	9366.4	0.420166	0.0421085	9.97817	1.89947e-23	3.40559e-22	0.416427	0.0417326
ENSG00000281961		lncRNA	novel transcript	206.446	229.423	186.277	61.6188	80.8584	61.7023	144.814	1.65123	0.165508	9.97672	1.9274e-23	3.45354e-22	1.44429	0.142894
ENSG00000286069		lncRNA	novel transcript	122.138	162.14	150.002	379.982	402.367	379.329	253.856	-1.41538	0.141917	-9.97333	1.99429e-23	3.5712e-22	-1.28572	0.128239
ENSG00000107147	KCNT1	protein_coding	potassium sodium-activated channel subfamily T member 1 [Source:HGNC Symbol;Acc:HGNC:18865]	921.98	766.58	760.793	1540.47	1507.43	1342.03	1107.99	-0.838706	0.0841785	-9.96343	2.20327e-23	3.94299e-22	-0.809732	0.0812399
ENSG00000109929	SC5D	protein_coding	sterol-C5-desaturase [Source:HGNC Symbol;Acc:HGNC:10547]	24915.1	24755.6	27282.7	18364.4	18963.2	18344.5	23104.6	0.467486	0.046932	9.96094	2.25919e-23	4.04058e-22	0.462306	0.0464125
ENSG00000140386	SCAPER	protein_coding	S-phase cyclin A associated protein in the ER [Source:HGNC Symbol;Acc:HGNC:13081]	12637.5	12949.1	13098.2	10265.7	9841.63	10575.6	11348.5	0.331891	0.0333231	9.9598	2.28526e-23	4.08471e-22	0.330039	0.0331363
ENSG00000132849	PATJ	protein_coding	PATJ crumbs cell polarity complex component [Source:HGNC Symbol;Acc:HGNC:28881]	1211.65	1184.61	1178.44	740.452	696.923	627.541	951.759	0.797774	0.0801217	9.95702	2.34992e-23	4.19771e-22	0.772462	0.0775472
ENSG00000177453	NIM1K	protein_coding	NIM1 serine/threonine protein kinase [Source:HGNC Symbol;Acc:HGNC:28646]	1016.02	1041.23	1084.33	1575.39	1513.21	1554.48	1246.59	-0.565519	0.0568373	-9.94979	2.5272e-23	4.51162e-22	-0.556527	0.055919
ENSG00000144191	CNGA3	protein_coding	cyclic nucleotide gated channel subunit alpha 3 [Source:HGNC Symbol;Acc:HGNC:2150]	1840.72	1918.11	2020.61	1305.29	1272.56	1342.73	1660.85	0.555861	0.0559161	9.94098	2.76103e-23	4.92603e-22	0.547107	0.0550298
ENSG00000100417	PMM1	protein_coding	phosphomannomutase 1 [Source:HGNC Symbol;Acc:HGNC:9114]	3730.07	3637.67	3807.88	2733.82	2718.38	2746.45	3285.85	0.446458	0.0449168	9.93969	2.79707e-23	4.98728e-22	0.441911	0.0444581
ENSG00000153046	CDYL	protein_coding	chromodomain Y like [Source:HGNC Symbol;Acc:HGNC:1811]	1514.29	1526.54	1619.63	2239.84	2160.08	2349.6	1842.89	-0.538685	0.0541989	-9.93903	2.81554e-23	5.01713e-22	-0.530845	0.0534022
ENSG00000135457	TFCP2	protein_coding	transcription factor CP2 [Source:HGNC Symbol;Acc:HGNC:11748]	10334.2	10449.8	11042.3	8498.25	8467.03	8295.45	9501.24	0.33425	0.033638	9.93667	2.88311e-23	5.1344e-22	0.332343	0.0334457
ENSG00000136770	DNAJC1	protein_coding	DnaJ heat shock protein family (Hsp40) member C1 [Source:HGNC Symbol;Acc:HGNC:20090]	2645.96	2595.34	2566.69	1901.97	1973.33	1925.39	2285.07	0.431396	0.0434239	9.93454	2.94541e-23	5.24215e-22	0.427294	0.0430083
ENSG00000181915	ADO	protein_coding	2-aminoethanethiol dioxygenase [Source:HGNC Symbol;Acc:HGNC:23506]	8490.21	8816.22	9209.9	10940.4	11152.7	11292.2	10078.4	-0.332224	0.0334545	-9.93062	3.06359e-23	5.44914e-22	-0.330347	0.0332653
ENSG00000186416	NKRF	protein_coding	NFKB repressing factor [Source:HGNC Symbol;Acc:HGNC:19374]	6020.43	6357.65	6407.91	4909.99	4645.51	4828.91	5388.01	0.382797	0.0385621	9.92676	3.18436e-23	5.6605e-22	0.379952	0.0382731
ENSG00000141959	PFKL	protein_coding	phosphofructokinase, liver type [Source:HGNC Symbol;Acc:HGNC:8876]	11953.3	12413.1	11865.8	9094.93	9267.92	9203.46	10552	0.394589	0.0397706	9.92162	3.35286e-23	5.9564e-22	0.39145	0.0394536
ENSG00000166848	TERF2IP	protein_coding	TERF2 interacting protein [Source:HGNC Symbol;Acc:HGNC:19246]	54470.3	55372.5	59437.9	46122.7	45914.1	46685.5	51019.9	0.287138	0.0289427	9.92091	3.37655e-23	5.99481e-22	0.285923	0.0288202
ENSG00000147535	PLPP5	protein_coding	phospholipid phosphatase 5 [Source:HGNC Symbol;Acc:HGNC:25026]	820.378	808.494	722.557	1190.27	1311.06	1193.38	979.509	-0.645101	0.0650365	-9.91906	3.43969e-23	6.10319e-22	-0.631644	0.0636598
ENSG00000173269	MMRN2	protein_coding	multimerin 2 [Source:HGNC Symbol;Acc:HGNC:19888]	1358.65	1337.93	1414.72	1940.99	2033.01	2078.25	1796.46	-0.557883	0.056246	-9.91861	3.45518e-23	6.12695e-22	-0.54896	0.0553445
ENSG00000205683	DPF3	protein_coding	double PHD fingers 3 [Source:HGNC Symbol;Acc:HGNC:17427]	1200.84	1136.08	1254.92	678.833	727.726	624.736	933.943	0.834186	0.0841435	9.91384	3.62428e-23	6.42289e-22	0.805188	0.081178
ENSG00000138175	ARL3	protein_coding	ADP ribosylation factor like GTPase 3 [Source:HGNC Symbol;Acc:HGNC:694]	13299	12752.8	12962.9	10751.4	10584.8	10864.5	11825.6	0.275695	0.0278108	9.91324	3.64642e-23	6.45821e-22	0.274619	0.0277019
ENSG00000206418	RAB12	protein_coding	RAB12, member RAS oncogene family [Source:HGNC Symbol;Acc:HGNC:31332]	5156.82	5135.54	5351.04	3864.52	3906.23	3749.82	4562.38	0.443435	0.0447368	9.9121	3.68827e-23	6.52836e-22	0.438965	0.044285
ENSG00000168003	SLC3A2	protein_coding	solute carrier family 3 member 2 [Source:HGNC Symbol;Acc:HGNC:11026]	8698.82	8796.37	8977.55	10727.8	11381.8	11143.6	9927.37	-0.327707	0.0330635	-9.91143	3.71291e-23	6.56797e-22	-0.325899	0.0328811
ENSG00000206052	DOK6	protein_coding	docking protein 6 [Source:HGNC Symbol;Acc:HGNC:28301]	16112.5	15788.2	16639.4	12395.6	12340.5	12470.2	14237.2	0.383506	0.0387378	9.90003	4.16165e-23	7.35731e-22	0.38061	0.0384448
ENSG00000114026	OGG1	protein_coding	8-oxoguanine DNA glycosylase [Source:HGNC Symbol;Acc:HGNC:8125]	3446.89	3443.54	3433.37	4259.91	4466.47	4332.48	4004.46	-0.33613	0.0339636	-9.89677	4.29929e-23	7.59602e-22	-0.334161	0.0337645
ENSG00000261762		lncRNA	novel transcript, antisense to CHRNA5	1248.4	1382.05	1401.98	2173.09	2342.97	2163.79	1937.57	-0.724709	0.0732572	-9.89267	4.47932e-23	7.90929e-22	-0.705266	0.0712928
ENSG00000077063	CTTNBP2	protein_coding	cortactin binding protein 2 [Source:HGNC Symbol;Acc:HGNC:15679]	4007.86	4095.41	3937.3	2986.46	3005.24	2858.64	3418.86	0.446708	0.0451585	9.892	4.50907e-23	7.95701e-22	0.442153	0.0446945
ENSG00000123358	NR4A1	protein_coding	nuclear receptor subfamily 4 group A member 1 [Source:HGNC Symbol;Acc:HGNC:7980]	295.077	333.104	240.199	82.1583	96.26	107.278	213.121	1.59146	0.160885	9.89191	4.51318e-23	7.95944e-22	1.40073	0.140669
ENSG00000174749	FAM241A	protein_coding	family with sequence similarity 241 member A [Source:HGNC Symbol;Acc:HGNC:26813]	1476.46	1737.21	1588.25	1082.44	993.404	1011.08	1296.15	0.634351	0.0641368	9.8906	4.57285e-23	8.05979e-22	0.621461	0.0628116
ENSG00000144115	THNSL2	protein_coding	threonine synthase like 2 [Source:HGNC Symbol;Acc:HGNC:25602]	194.556	162.14	215.689	53.4029	36.5788	46.2767	116.213	2.03819	0.206081	9.89026	4.58851e-23	8.08249e-22	1.68451	0.166163
ENSG00000111647	UHRF1BP1L	protein_coding	UHRF1 binding protein 1 like [Source:HGNC Symbol;Acc:HGNC:29102]	7046.17	6818.7	7441.26	5224.24	5157.61	5142.33	6036.82	0.456975	0.0462081	9.8895	4.62315e-23	8.13858e-22	0.452092	0.0457121
ENSG00000106299	WASL	protein_coding	WASP like actin nucleation promoting factor [Source:HGNC Symbol;Acc:HGNC:12735]	7732.52	7786.03	8177.54	10312.9	10188.2	10150.7	8780.42	-0.3711	0.0375278	-9.88868	4.66131e-23	8.20081e-22	-0.368473	0.0372618
ENSG00000114166	KAT2B	protein_coding	lysine acetyltransferase 2B [Source:HGNC Symbol;Acc:HGNC:8638]	1744.52	1778.02	1773.55	1243.67	1184	1191.98	1498.75	0.547641	0.055393	9.88646	4.7658e-23	8.37957e-22	0.539212	0.0545319
ENSG00000106537	TSPAN13	protein_coding	tetraspanin 13 [Source:HGNC Symbol;Acc:HGNC:21643]	20506.2	21308.7	22563	16867.1	16217.9	16479.4	18960.6	0.376961	0.0381321	9.88565	4.80437e-23	8.4423e-22	0.374201	0.0378526
ENSG00000103241	FOXF1	protein_coding	forkhead box F1 [Source:HGNC Symbol;Acc:HGNC:3809]	73.499	129.05	90.1971	344.038	319.583	334.455	212.31	-1.77473	0.179533	-9.88524	4.82401e-23	8.4717e-22	-1.52886	0.15326
ENSG00000280422		TEC	TEC	248.599	300.014	236.277	538.137	592.962	512.55	424.061	-1.05821	0.107115	-9.8792	5.12404e-23	8.99317e-22	-0.998779	0.10098
ENSG00000155254	MARVELD1	protein_coding	MARVEL domain containing 1 [Source:HGNC Symbol;Acc:HGNC:28674]	2158.49	1978.77	2290.22	3074.78	3253.59	3157.34	2659.54	-0.559016	0.0566297	-9.87142	5.53766e-23	9.71326e-22	-0.550062	0.0557199
ENSG00000167065	DUSP18	protein_coding	dual specificity phosphatase 18 [Source:HGNC Symbol;Acc:HGNC:18484]	2727.03	2844.62	2651.99	1906.07	1821.24	1873.51	2362.79	0.551563	0.0559437	9.85925	6.25147e-23	1.09587e-21	0.542899	0.0550612
ENSG00000286868		lncRNA	novel transcript	2.16173	3.30898	8.82363	85.2393	142.465	113.588	51.7667	-4.5232	0.458974	-9.85503	6.51999e-23	1.14225e-21	-2.57153	0.211221
ENSG00000135709	KIAA0513	protein_coding	KIAA0513 [Source:HGNC Symbol;Acc:HGNC:29058]	19736.6	19209.7	19450.2	15542.3	15886.8	15835.8	17960.5	0.305358	0.0309892	9.85369	6.60742e-23	1.15687e-21	0.303873	0.0308387
ENSG00000137261	KIAA0319	protein_coding	KIAA0319 [Source:HGNC Symbol;Acc:HGNC:21580]	1512.13	1543.09	1435.31	1007.47	964.526	1023	1282.94	0.577541	0.0586837	9.84159	7.45257e-23	1.30407e-21	0.567535	0.0576571
ENSG00000198964	SGMS1	protein_coding	sphingomyelin synthase 1 [Source:HGNC Symbol;Acc:HGNC:29799]	1759.65	1739.42	1829.43	1213.89	1222.5	1128.87	1448.5	0.586199	0.0596889	9.82091	9.15159e-23	1.6004e-21	0.575865	0.0586202
ENSG00000138685	FGF2	protein_coding	fibroblast growth factor 2 [Source:HGNC Symbol;Acc:HGNC:3676]	2136.87	2080.25	2264.73	1464.47	1482.4	1373.58	1763.84	0.59064	0.0601489	9.81963	9.26862e-23	1.61989e-21	0.580048	0.0590573
ENSG00000185989	RASA3	protein_coding	RAS p21 protein activator 3 [Source:HGNC Symbol;Acc:HGNC:20331]	6493.85	6430.45	5785.36	4464.28	4547.32	4636.09	5534.16	0.454238	0.0462659	9.81799	9.41997e-23	1.64536e-21	0.449336	0.0457665
ENSG00000273486		lncRNA	novel transcript, antisense to SLC35G2	349.12	386.048	381.377	673.698	666.12	652.782	495.838	-0.833828	0.084944	-9.81621	9.58769e-23	1.67365e-21	-0.804844	0.0818888
ENSG00000181218	H2AW	protein_coding	H2A.W histone [Source:HGNC Symbol;Acc:HGNC:20507]	2509.77	2451.95	2347.08	1528.15	1646.05	1586.73	1865.14	0.621099	0.0632806	9.815	9.70402e-23	1.69294e-21	0.608942	0.0620191
ENSG00000198053	SIRPA	protein_coding	signal regulatory protein alpha [Source:HGNC Symbol;Acc:HGNC:9662]	2703.25	3115.96	2901.99	4057.6	4102.6	4230.82	3672.55	-0.507719	0.0517469	-9.81159	1.00374e-22	1.75006e-21	-0.500879	0.0510492
ENSG00000109586	GALNT7	protein_coding	polypeptide N-acetylgalactosaminyltransferase 7 [Source:HGNC Symbol;Acc:HGNC:4129]	1388.91	1446.02	1403.94	2300.43	2058.04	2214.27	1782.27	-0.63695	0.0649402	-9.80824	1.0376e-22	1.808e-21	-0.623646	0.0635741
ENSG00000230316	FEZF1-AS1	lncRNA	FEZF1 antisense RNA 1 [Source:HGNC Symbol;Acc:HGNC:41001]	319.937	281.263	283.336	88.3202	102.036	89.7488	184.187	1.67533	0.170856	9.80547	1.06649e-22	1.85724e-21	1.46415	0.147615
ENSG00000205755	CRLF2	protein_coding	cytokine receptor like factor 2 [Source:HGNC Symbol;Acc:HGNC:14281]	145.917	133.462	128.433	336.849	406.217	355.489	234.016	-1.42061	0.144946	-9.80091	1.11573e-22	1.94183e-21	-1.28753	0.130524
ENSG00000269937		lncRNA	novel transcript, antisense to PDPK1	97.278	129.05	99.0207	6.16188	0	3.50581	54.8151	4.85701	0.49568	9.79868	1.14065e-22	1.984e-21	2.63853	0.208008
ENSG00000154040	CABYR	protein_coding	calcium binding tyrosine phosphorylation regulated [Source:HGNC Symbol;Acc:HGNC:15569]	3512.82	3486.56	3735.34	2695.82	2818.49	2657.41	3212.78	0.399207	0.0407485	9.79684	1.16161e-22	2.01926e-21	0.395841	0.040405
ENSG00000283443	ZNF285DP	transcribed_unprocessed_pseudogene	zinc finger protein 285D, pseudogene [Source:HGNC Symbol;Acc:HGNC:51790]	354.524	335.31	384.318	165.344	148.24	147.244	253.027	1.22084	0.124639	9.79501	1.18287e-22	2.05498e-21	1.13177	0.114988
ENSG00000047230	CTPS2	protein_coding	CTP synthase 2 [Source:HGNC Symbol;Acc:HGNC:2520]	6518.71	6656.56	7006.94	8430.47	8416.98	8367.67	7511.79	-0.320591	0.0327521	-9.78841	1.26265e-22	2.19228e-21	-0.318857	0.0325748
ENSG00000178162	FAR2P2	transcribed_unprocessed_pseudogene	fatty acyl-CoA reductase 2 pseudogene 2 [Source:HGNC Symbol;Acc:HGNC:49279]	4184.04	4027.03	4444.17	2924.84	2974.44	2980.64	3635.54	0.511618	0.0522764	9.78678	1.28311e-22	2.22648e-21	0.5046	0.0515575
ENSG00000178773	CPNE7	protein_coding	copine 7 [Source:HGNC Symbol;Acc:HGNC:2320]	4512.62	4181.45	3786.32	6400.14	7146.35	6562.88	5801.27	-0.687172	0.0702721	-9.77873	1.38943e-22	2.40954e-21	-0.670304	0.0685492
ENSG00000286415		lncRNA	novel transcript	110.248	95.9604	146.08	12.3238	1.9252	9.81628	70.245	3.7028	0.378795	9.7752	1.43879e-22	2.49365e-21	2.21838	0.207821
ENSG00000112139	MDGA1	protein_coding	MAM domain containing glycosylphosphatidylinositol anchor 1 [Source:HGNC Symbol;Acc:HGNC:19267]	51877.3	52837.8	47859.3	37743.5	39740	38174.8	45203	0.399905	0.0409195	9.77298	1.47065e-22	2.54734e-21	0.396534	0.0405746
ENSG00000151893	CACUL1	protein_coding	CDK2 associated cullin domain 1 [Source:HGNC Symbol;Acc:HGNC:23727]	10738.4	10743.2	11005	13871.4	14131	13881.6	12474.7	-0.366049	0.0374627	-9.77101	1.49946e-22	2.59571e-21	-0.363459	0.0371976
ENSG00000101204	CHRNA4	protein_coding	cholinergic receptor nicotinic alpha 4 subunit [Source:HGNC Symbol;Acc:HGNC:1958]	15730.9	15829.1	15774.7	12065	11291.3	11643.5	13828.9	0.434771	0.0444973	9.77073	1.50366e-22	2.60143e-21	0.430445	0.0440542
ENSG00000198732	SMOC1	protein_coding	SPARC related modular calcium binding 1 [Source:HGNC Symbol;Acc:HGNC:20318]	154.564	172.067	218.63	43.1331	38.504	41.3686	106.237	2.13947	0.218976	9.7703	1.51003e-22	2.61089e-21	1.73226	0.172382
ENSG00000144460	NYAP2	protein_coding	neuronal tyrosine-phosphorylated phosphoinositide-3-kinase adaptor 2 [Source:HGNC Symbol;Acc:HGNC:29291]	1723.98	1615.88	1766.69	972.549	1099.29	945.868	1310.35	0.769033	0.0787219	9.76898	1.52982e-22	2.64354e-21	0.745721	0.0763035
ENSG00000117036	ETV3	protein_coding	ETS variant transcription factor 3 [Source:HGNC Symbol;Acc:HGNC:3492]	2587.6	2819.25	2764.74	3736.15	3900.46	3803.11	3225.92	-0.48384	0.0495295	-9.76871	1.53386e-22	2.64896e-21	-0.477901	0.0489198
ENSG00000063176	SPHK2	protein_coding	sphingosine kinase 2 [Source:HGNC Symbol;Acc:HGNC:18859]	5922.07	5732.26	5712.81	7259.72	7710.43	7431.62	6918.73	-0.365477	0.0374188	-9.7672	1.55699e-22	2.6873e-21	-0.362887	0.0371536
ENSG00000184302	SIX6	protein_coding	SIX homeobox 6 [Source:HGNC Symbol;Acc:HGNC:10892]	105.925	126.844	133.335	3.08094	9.626	1.40233	63.0259	5.0998	0.52224	9.76525	1.58719e-22	2.73781e-21	2.56061	0.212268
ENSG00000205704	SMIM45	protein_coding	small integral membrane protein 45 [Source:HGNC Symbol;Acc:HGNC:27930]	419.376	386.048	372.553	182.802	173.268	190.716	287.519	1.09375	0.112025	9.76347	1.61531e-22	2.78467e-21	1.02816	0.104929
ENSG00000170214	ADRA1B	protein_coding	adrenoceptor alpha 1B [Source:HGNC Symbol;Acc:HGNC:278]	568.536	613.264	599.026	271.123	275.304	316.224	459.563	1.03292	0.105836	9.75964	1.67755e-22	2.89024e-21	0.976743	0.0999193
ENSG00000134463	ECHDC3	protein_coding	enoyl-CoA hydratase domain containing 3 [Source:HGNC Symbol;Acc:HGNC:23489]	130.785	94.8574	102.942	277.284	273.379	325.339	208.13	-1.42748	0.146294	-9.75764	1.71083e-22	2.94584e-21	-1.28787	0.131071
ENSG00000064115	TM7SF3	protein_coding	transmembrane 7 superfamily member 3 [Source:HGNC Symbol;Acc:HGNC:23049]	4166.74	4214.54	4398.09	5523.09	5588.86	5382.12	4955.92	-0.365891	0.0375228	-9.75116	1.82365e-22	3.13826e-21	-0.363289	0.0372557
ENSG00000138614	INTS14	protein_coding	integrator complex subunit 14 [Source:HGNC Symbol;Acc:HGNC:25372]	2748.65	2760.79	2901.01	3644.75	3559.7	3619.4	3164.45	-0.364869	0.0374284	-9.74843	1.87335e-22	3.22188e-21	-0.362303	0.037164
ENSG00000253554	LINC01414	lncRNA	long intergenic non-protein coding RNA 1414 [Source:HGNC Symbol;Acc:HGNC:50707]	554.485	534.952	497.064	282.419	248.351	262.936	392.88	0.989882	0.101569	9.7459	1.92062e-22	3.30123e-21	0.94103	0.0963291
ENSG00000093072	ADA2	protein_coding	adenosine deaminase 2 [Source:HGNC Symbol;Acc:HGNC:1839]	5888.56	5798.44	5987.32	8379.12	7671.93	8026.21	6747.73	-0.447417	0.0459351	-9.74019	2.03183e-22	3.4903e-21	-0.44269	0.0454488
ENSG00000224470	ATXN1L	protein_coding	ataxin 1 like [Source:HGNC Symbol;Acc:HGNC:33279]	4863.9	4711.99	4968.68	6170.09	6120.21	6391.8	5440.71	-0.362721	0.0372487	-9.73781	2.07978e-22	3.57058e-21	-0.360192	0.0369884
ENSG00000019505	SYT13	protein_coding	synaptotagmin 13 [Source:HGNC Symbol;Acc:HGNC:14962]	74412.3	76151.8	79480.3	64822.9	62272.6	63740.6	70136	0.269358	0.0276702	9.73459	2.14687e-22	3.68358e-21	0.268316	0.0275631
ENSG00000068831	RASGRP2	protein_coding	RAS guanyl releasing protein 2 [Source:HGNC Symbol;Acc:HGNC:9879]	1141.4	1082.04	996.089	1672.95	1873.22	1658.25	1372.55	-0.687194	0.0705973	-9.734	2.15939e-22	3.70288e-21	-0.670307	0.0688496
ENSG00000153531	ADPRHL1	protein_coding	ADP-ribosylhydrolase like 1 [Source:HGNC Symbol;Acc:HGNC:21303]	991.155	954.089	998.05	1508.63	1449.68	1564.99	1300.55	-0.624595	0.0642068	-9.72787	2.29351e-22	3.93055e-21	-0.611678	0.0628713
ENSG00000152192	POU4F1	protein_coding	POU class 4 homeobox 1 [Source:HGNC Symbol;Acc:HGNC:9218]	53487.8	53936.4	56022.2	69558.3	64573.2	68086.4	61064.1	-0.307459	0.0316193	-9.72379	2.38732e-22	4.08891e-21	-0.305907	0.0314597
ENSG00000082497	SERTAD4	protein_coding	SERTA domain containing 4 [Source:HGNC Symbol;Acc:HGNC:25236]	2015.82	1962.22	2072.57	1275.51	1253.31	1390.41	1582.61	0.620221	0.0637964	9.72187	2.43268e-22	4.16416e-21	0.60791	0.0625023
ENSG00000228203	GRASLND	lncRNA	glycosaminoglycan regulatory associated long non-coding RNA [Source:HGNC Symbol;Acc:HGNC:30963]	1198.68	1084.24	1141.19	620.296	735.427	701.163	980.186	0.742361	0.076365	9.72122	2.44832e-22	4.18846e-21	0.720503	0.0741117
ENSG00000233058	ATP13A3-DT	lncRNA	ATP13A3 divergent transcript [Source:HGNC Symbol;Acc:HGNC:48570]	805.246	689.371	741.185	306.04	400.442	342.869	518.094	1.10742	0.113919	9.72108	2.45174e-22	4.19185e-21	1.0397	0.106745
ENSG00000183283	DAZAP2	protein_coding	DAZ associated protein 2 [Source:HGNC Symbol;Acc:HGNC:2684]	4650.97	4652.43	4690.25	3622.16	3544.3	3644.64	4062.43	0.370236	0.0380956	9.71862	2.51165e-22	4.29176e-21	0.367549	0.0378165
ENSG00000287335		lncRNA	novel transcript	153.483	105.887	113.727	15.4047	9.626	15.4256	72.7787	3.13294	0.322377	9.71824	2.52097e-22	4.30517e-21	2.10974	0.201645
ENSG00000114978	MOB1A	protein_coding	MOB kinase activator 1A [Source:HGNC Symbol;Acc:HGNC:16015]	4340.76	4561.98	4437.3	5616.55	5667.79	5777.58	5071.15	-0.355864	0.0366573	-9.70787	2.79109e-22	4.76367e-21	-0.353454	0.0364086
ENSG00000138622	HCN4	protein_coding	hyperpolarization activated cyclic nucleotide gated potassium channel 4 [Source:HGNC Symbol;Acc:HGNC:16882]	8216.75	8070.6	8123.62	6430.94	6449.42	6494.17	7143.94	0.333102	0.0343173	9.70652	2.82826e-22	4.82427e-21	0.331135	0.0341134
ENSG00000071205	ARHGAP10	protein_coding	Rho GTPase activating protein 10 [Source:HGNC Symbol;Acc:HGNC:26099]	206.446	202.951	150.002	375.874	454.347	457.158	310.219	-1.20453	0.124126	-9.70407	2.89698e-22	4.9386e-21	-1.11734	0.114785
ENSG00000163378	EOGT	protein_coding	EGF domain specific O-linked N-acetylglucosamine transferase [Source:HGNC Symbol;Acc:HGNC:28526]	569.617	573.556	641.183	1036.22	1018.43	970.409	788.789	-0.75748	0.0780929	-9.69973	3.02283e-22	5.15013e-21	-0.734815	0.0757191
ENSG00000060982	BCAT1	protein_coding	branched chain amino acid transaminase 1 [Source:HGNC Symbol;Acc:HGNC:976]	36599.2	35936.6	39861.2	52807.3	52625.4	51972.3	44588.8	-0.485795	0.0500909	-9.69827	3.06665e-22	5.22174e-21	-0.479689	0.0494611
ENSG00000182183	SHISAL2A	protein_coding	shisa like 2A [Source:HGNC Symbol;Acc:HGNC:28757]	243.195	292.293	264.709	97.563	98.1853	95.3581	181.617	1.46215	0.150766	9.69814	3.0704e-22	5.22507e-21	1.31112	0.133986
ENSG00000196873	CBWD3	protein_coding	COBW domain containing 3 [Source:HGNC Symbol;Acc:HGNC:18519]	458.288	459.948	385.298	213.612	223.323	179.498	331.321	1.10331	0.113812	9.69416	3.19248e-22	5.42964e-21	1.03358	0.106394
ENSG00000101844	ATG4A	protein_coding	autophagy related 4A cysteine peptidase [Source:HGNC Symbol;Acc:HGNC:16489]	1380.27	1335.72	1518.64	2078.61	1990.66	2078.25	1749.69	-0.539503	0.0556776	-9.68976	3.33302e-22	5.66535e-21	-0.531131	0.0548085
ENSG00000140598	EFL1	protein_coding	elongation factor like GTPase 1 [Source:HGNC Symbol;Acc:HGNC:25789]	3062.1	3081.76	3261.8	4215.75	4075.65	4055.52	3619.16	-0.392217	0.0404848	-9.688	3.39105e-22	5.76062e-21	-0.388983	0.0401501
ENSG00000142621	FHAD1	protein_coding	forkhead associated phosphopeptide binding domain 1 [Source:HGNC Symbol;Acc:HGNC:29408]	236.71	239.35	225.493	81.1314	82.7836	70.1163	168.311	1.60451	0.165623	9.68775	3.39943e-22	5.7715e-21	1.40174	0.143406
ENSG00000182541	LIMK2	protein_coding	LIM domain kinase 2 [Source:HGNC Symbol;Acc:HGNC:6614]	11269.1	11171.1	11202.1	9317.78	9298.72	9298.12	10267.5	0.26923	0.0278029	9.68354	3.54234e-22	6.01062e-21	0.268178	0.027694
ENSG00000186193	SAPCD2	protein_coding	suppressor APC domain containing 2 [Source:HGNC Symbol;Acc:HGNC:28055]	710.13	742.314	677.458	1067.03	1226.35	1240.36	1020.52	-0.729935	0.0753833	-9.68298	3.56168e-22	6.03991e-21	-0.709091	0.0732236
ENSG00000086232	EIF2AK1	protein_coding	eukaryotic translation initiation factor 2 alpha kinase 1 [Source:HGNC Symbol;Acc:HGNC:24921]	21540.6	21320.9	21958.1	26051.4	25932.5	25923.4	23789.2	-0.26527	0.0274052	-9.67954	3.68368e-22	6.24317e-21	-0.264263	0.0273012
ENSG00000171530	TBCA	protein_coding	tubulin folding cofactor A [Source:HGNC Symbol;Acc:HGNC:11579]	14201.5	13704.7	14012.9	10981.5	11285.5	11193.4	12698	0.32564	0.0336458	9.67847	3.72245e-22	6.30522e-21	0.323776	0.0334533
ENSG00000124507	PACSIN1	protein_coding	protein kinase C and casein kinase substrate in neurons 1 [Source:HGNC Symbol;Acc:HGNC:8570]	206.446	220.599	234.316	75.9965	55.8308	61.7023	149.293	1.75655	0.181522	9.67679	3.78425e-22	6.40617e-21	1.5049	0.153287
ENSG00000129355	CDKN2D	protein_coding	cyclin dependent kinase inhibitor 2D [Source:HGNC Symbol;Acc:HGNC:1790]	13676.2	13609.8	14097.2	10923	10946.7	11288	12883.3	0.318971	0.0329644	9.67625	3.80431e-22	6.43638e-21	0.317211	0.032783
ENSG00000085719	CPNE3	protein_coding	copine 3 [Source:HGNC Symbol;Acc:HGNC:2316]	8860.95	8930.94	9630.5	12221.1	11791.9	11999.7	10280.2	-0.393402	0.0407121	-9.66302	4.32917e-22	7.32012e-21	-0.390127	0.0403728
ENSG00000160055	TMEM234	protein_coding	transmembrane protein 234 [Source:HGNC Symbol;Acc:HGNC:28837]	836.591	845.996	845.107	1245.73	1330.31	1329.4	1068.09	-0.626496	0.0648418	-9.66191	4.37634e-22	7.39558e-21	-0.613407	0.0634724
ENSG00000184402	SS18L1	protein_coding	SS18L1 subunit of BAF chromatin remodeling complex [Source:HGNC Symbol;Acc:HGNC:15592]	14063.2	13833.7	14171.7	11594.6	11716.8	11527.1	12723.4	0.272855	0.0282423	9.66124	4.40506e-22	7.43979e-21	0.271758	0.0281283
ENSG00000117724	CENPF	protein_coding	centromere protein F [Source:HGNC Symbol;Acc:HGNC:1857]	6650.58	6334.49	6289.28	8607.11	8216.76	8798.89	7764.01	-0.412697	0.0427353	-9.65706	4.58863e-22	7.74534e-21	-0.408901	0.0423419
ENSG00000120907	ADRA1A	protein_coding	adrenoceptor alpha 1A [Source:HGNC Symbol;Acc:HGNC:277]	221.578	275.748	263.728	63.6727	48.13	60.3	154.365	2.11893	0.219496	9.6536	4.7459e-22	8.00616e-21	1.70753	0.173949
ENSG00000152270	PDE3B	protein_coding	phosphodiesterase 3B [Source:HGNC Symbol;Acc:HGNC:8779]	3883.56	3828.49	4198.09	5345.43	5030.55	5234.88	4519.98	-0.392021	0.0406197	-9.651	4.86764e-22	8.20677e-21	-0.388775	0.0402824
ENSG00000090621	PABPC4	protein_coding	poly(A) binding protein cytoplasmic 4 [Source:HGNC Symbol;Acc:HGNC:8557]	14322.6	13916.5	13838.4	16871.2	16635.7	16676.5	15242.2	-0.254446	0.0263952	-9.63985	5.42649e-22	9.14369e-21	-0.25355	0.0263023
ENSG00000106829	TLE4	protein_coding	TLE family member 4, transcriptional corepressor [Source:HGNC Symbol;Acc:HGNC:11840]	10768.7	11012.3	10903.1	8971.69	9021.49	9102.49	9424.88	0.270163	0.0280344	9.63684	5.58834e-22	9.41096e-21	0.269109	0.0279235
ENSG00000233184	DPH5-DT	lncRNA	DPH5 divergent transcript [Source:HGNC Symbol;Acc:HGNC:53720]	760.93	886.807	892.167	1456.26	1234.05	1481.56	1122.84	-0.725484	0.0753	-9.63457	5.71305e-22	9.61542e-21	-0.705237	0.0731746
ENSG00000159247	TUBBP5	transcribed_unprocessed_pseudogene	tubulin beta pseudogene 5 [Source:HGNC Symbol;Acc:HGNC:23674]	683.108	699.298	620.595	352.254	302.257	363.903	500.397	0.955988	0.0992254	9.63451	5.71641e-22	9.61552e-21	0.910727	0.0943703
ENSG00000164048	ZNF589	protein_coding	zinc finger protein 589 [Source:HGNC Symbol;Acc:HGNC:16747]	1623.46	1593.83	1731.39	2347.67	2433.45	2273.87	1994.16	-0.506523	0.0526085	-9.62817	6.08023e-22	1.02216e-20	-0.499507	0.0518766
[truncated: 58,943 more rows]

## Sheet: Supplementary Table 2
Supplementary Table 2. Differentially expressed genes from AD neurons treated with 18.52nM of APT20TTMG, compared to non-treated AD neurons generated using DESeq2 R package.
[truncated: 60,676 more rows]

[truncated: 3 more sheets: Supplementary Table 3, Supplementary Table 4, Supplementary Table 5]
